# Supplementary material for: Ehmt2 inactivation in pancreatic epithelial cells shapes the transcriptional landscape and inflammation response of the whole pancreas
Source: Front Genet. 2024 Jun 14;15:1412767. doi: 10.3389/fgene.2024.1412767 (PMC11211573; doi:10.3389/fgene.2024.1412767)
Supplement: Supplementary file 2 [file Table1.XLSX]

## Sheet: Table S1
Table S1: Pairwise signficant DEGs for YA and PN Pdx-Cre Ehmt2fl/fl and Ehmt2+/+ mice
GeneId	Chromosome	GeneName	logFC_10 day	FDR_10 day	logFC_adult	FDR_adult
ENSMUSG00000035595	chr10	1600002K03Rik	-1.46655	0.0316219
ENSMUSG00000043629	chr1	1700019D03Rik	-1.3583	0.00733594	-0.950126	0.0156378
ENSMUSG00000094808	chr6	1810009J06Rik	2.39393	0.000929856	6.75208	6.83789e-17
ENSMUSG00000089997	chr6	1810020O05Rik	1.97818	0.00956019	0.359926	0.748735
ENSMUSG00000013083	chr7	2200002J24Rik	0.216785	0.967475	1.92951	0.00626974
ENSMUSG00000027761	chr3	Aadac	1.68583	0.0403327
ENSMUSG00000001348	chr9	Acp5	0.0907396	0.986835	-2.00686	1.0181e-05
ENSMUSG00000059430	chr6	Actg2	1.37414	0.010722
ENSMUSG00000047497	chr15	Adamts12	0.73639	0.569598	1.05137	0.0140358
ENSMUSG00000022755	chr16	Adgrg7	6.76816	2.77199e-15
ENSMUSG00000058022	chr13	Adtrp	4.52486	5.01882e-15
ENSMUSG00000054932	chr5	Afp	5.92969	4.27963e-12
ENSMUSG00000020581	chr12	Agr2	1.75509	0.010722	2.36175	0.000317427
ENSMUSG00000031980	chr8	Agt	1.91002	1.05393e-05	1.22932	0.0833249
ENSMUSG00000025955	chr1	Akr1cl	5.62562	1.05967e-21
ENSMUSG00000025270	chrX	Alas2	-0.0912056	0.986835	2.3368	0.00032155
ENSMUSG00000035561	chr4	Aldh1b1	0.563551	0.667148	1.21212	0.0156378
ENSMUSG00000017390	chr11	Aldoc	0.609683	0.569247	1.9247	0.000334479
ENSMUSG00000028356	chr4	Ambp	1.86627	4.31396e-06	3.25023	2.00137e-08
ENSMUSG00000074264	chr3	Amy1	-0.0578747	0.999124	1.94566	0.00465366
ENSMUSG00000070360	chr3	Amy2a1	-0.17721	0.990084	3.48643	0.000132245
ENSMUSG00000093931	chr3	Amy2a3	1.1086	0.798625	-2.98865	0.0478013
ENSMUSG00000024803	chr19	Ankrd1	2.02559	0.00733594
ENSMUSG00000021322	chr13	Aoah	2.24821	0.000931603
ENSMUSG00000004655	chr6	Aqp1	0.442686	0.852804	1.13515	0.00047162
ENSMUSG00000030762	chr7	Aqp8	-1.27038	0.00506429	-0.0402224	1
ENSMUSG00000035697	chr10	Arhgap45	0.561648	0.923637	-2.45151	0.0174922
ENSMUSG00000030220	chr6	Arhgdib	0.560426	0.765808	-1.8283	0.0155506
ENSMUSG00000026576	chr1	Atp1b1	0.475001	0.806059	1.01244	0.0406109
ENSMUSG00000038600	chr6	Atp6v0a4	2.53049	0.00113357
ENSMUSG00000037053	chr5	Azgp1	2.34985	2.83411e-07	1.15495	0.00188758
ENSMUSG00000013418	chr11	B4galnt2	3.13044	7.93493e-08
ENSMUSG00000044361	chr15	BC024139	1.93035	0.0064497
ENSMUSG00000033722	chr1	BC034090	1.30758	0.0275516	0.635161	0.257261
ENSMUSG00000042750	chrX	Bex2	0.260883	0.955831	1.25493	0.00432757
ENSMUSG00000047844	chrX	Bex4	-0.567752	0.849295	2.68166	1.46814e-05
ENSMUSG00000029335	chr5	Bmp3	-2.06454	1.61693e-05	-0.895199	0.0148768
ENSMUSG00000027485	chr2	Bpifb1	7.5055	2.90757e-37
ENSMUSG00000022440	chr15	C1qtnf6	0.544044	0.702729	1.1922	0.0251491
ENSMUSG00000063130	chr13	Calml3	4.71833	1.00321e-08
ENSMUSG00000027562	chr3	Car2	0.635919	0.723647	1.33295	0.0379434
ENSMUSG00000041261	chr4	Car8	-0.967241	0.516813	-1.48654	0.00316813
ENSMUSG00000028914	chr4	Casp9	-1.37294	0.0156	-0.448814	0.752592
ENSMUSG00000024682	chr19	Cblif	4.81285	6.0406e-18
ENSMUSG00000020326	chr11	Ccng1	0.0763088	0.992824	1.21752	0.000275784
ENSMUSG00000004709	chr1	Cd244a	3.05992	1.90091e-06
ENSMUSG00000056481	chr19	Cd248	0.547905	0.867138	1.02462	0.00085294
ENSMUSG00000024610	chr18	Cd74	0.997461	0.715375	-1.85082	0.0344825
ENSMUSG00000031841	chr8	Cdh13	0.520151	0.889951	1.273	0.0278301
ENSMUSG00000039385	chr15	Cdh6	1.23935	0.0362297
ENSMUSG00000025497	chr7	Cdhr5	2.40914	7.207e-06
ENSMUSG00000023067	chr17	Cdkn1a	0.367046	0.893302	2.14443	1.91501e-05
ENSMUSG00000033022	chr18	Cdo1	0.162357	0.974279	1.1091	0.00797426
ENSMUSG00000058579	chr4	Cela2a	-1.19982	0.0351211	-0.397851	0.791397
ENSMUSG00000057074	chr8	Ces1g	5.63301	3.79303e-14
ENSMUSG00000090231	chr17	Cfb	1.56801	0.0016381	0.529121	0.823539
ENSMUSG00000027313	chr2	Chac1	-0.0860472	0.993209	1.69874	0.0124782
ENSMUSG00000029521	chr5	Chek2	0.667562	0.620746	2.18668	8.41755e-05
ENSMUSG00000027350	chr2	Chgb	2.39589	1.51803e-08	1.43497	0.0148768
ENSMUSG00000004633	chr6	Chn2	1.12162	0.0404021
ENSMUSG00000033350	chr9	Chst2	-1.21689	0.0224691	-0.514273	0.328641
ENSMUSG00000042254	chr9	Cilp	1.64017	0.00322518	1.57294	0.00122857
ENSMUSG00000028262	chr3	Clca3a2	1.59392	0.0231956
ENSMUSG00000032473	chr9	Cldn18	4.23612	7.44321e-23
ENSMUSG00000047230	chrX	Cldn2	2.55663	5.80485e-12	3.72415	1.42401e-11
ENSMUSG00000023906	chr17	Cldn6	-0.380497	0.894945	1.03676	0.040912
ENSMUSG00000066720	chr17	Cldn9	-0.805588	0.70023	-1.34921	0.000254049
ENSMUSG00000020953	chr12	Coch	4.28151	7.05648e-12
ENSMUSG00000001435	chr10	Col18a1	0.740584	0.688364	1.01884	0.000976153
ENSMUSG00000001506	chr11	Col1a1	0.749789	0.750749	1.08381	0.00268956
ENSMUSG00000026042	chr1	Col5a2	0.872652	0.504965	1.95202	9.93004e-06
ENSMUSG00000005220	chr5	Corin	2.5497	1.23555e-05
ENSMUSG00000030707	chr7	Coro1a	0.865332	0.682419	-2.93304	0.00116461
ENSMUSG00000003617	chr3	Cp	1.38471	0.00149924	1.08623	0.00156731
ENSMUSG00000035041	chr10	Creb3l3	-2.66829	8.35878e-06
ENSMUSG00000007888	chr8	Crlf1	-1.33504	0.010144	-0.0533901	0.996031
ENSMUSG00000032060	chr9	Cryab	0.109435	0.981513	-1.18262	0.00143208
ENSMUSG00000062478	chr4	Ctrc	-1.31014	0.0186719	-0.294767	0.873503
ENSMUSG00000040205	chr7	Cuzd1	-1.30635	0.00631891	-0.333004	0.775751
ENSMUSG00000046213	chr3	Cym	2.22966	0.000716376
ENSMUSG00000052520	chr4	Cyp2j5	3.19717	2.63482e-15
ENSMUSG00000024292	chr17	Cyp4f14	1.9834	4.78402e-05	2.09589	0.000860582
ENSMUSG00000079057	chr8	Cyp4v3	1.02265	0.230532	1.7529	2.72418e-06
ENSMUSG00000027797	chr3	Dclk1	1.17297	0.016753
ENSMUSG00000025408	chr10	Ddit3	0.170592	0.966321	1.25833	0.0269987
ENSMUSG00000046818	chr3	Ddit4l	0.546209	0.749081	1.6625	0.0100409
ENSMUSG00000021185	chr12	Dglucy	0.190293	0.959197	1.41619	2.96037e-05
ENSMUSG00000038009	chr15	Dnajc22	0.215107	0.955831	1.49483	0.00186936
ENSMUSG00000020143	chr11	Dock2	1.394	0.564562	-2.50885	0.00879721
ENSMUSG00000052085	chr19	Dock8	0.528193	0.9217	-1.80512	0.0137069
ENSMUSG00000039661	chr8	Dusp26	-1.34216	0.00718076	-0.893121	0.248226
ENSMUSG00000034457	chrX	Eda2r	0.215487	0.964394	1.9428	0.00879721
ENSMUSG00000042961	chr15	Egflam	0.523353	0.810659	1.23318	0.029945
ENSMUSG00000029675	chr5	Eln	1.46024	0.077168	1.07891	0.0284342
ENSMUSG00000022505	chr16	Emp2	0.483891	0.775501	1.1116	0.00342514
ENSMUSG00000022425	chr15	Enpp2	0.689586	0.755052	-1.76698	0.000132245
ENSMUSG00000023216	chr2	Epb42	4.14875	1.36887e-12
ENSMUSG00000038776	chr1	Ephx1	0.47383	0.833524	1.45965	1.70353e-05
ENSMUSG00000115388	chr15	Eppk1	0.911195	0.731225	1.47507	0.0291522
ENSMUSG00000013089	chr16	Etv5	0.320813	0.955831	2.14126	0.000750816
ENSMUSG00000029122	chr5	Evc	0.503885	0.789415	1.43543	0.00418874
ENSMUSG00000027249	chr2	F2	0.779945	0.427911	1.27272	0.04067
ENSMUSG00000027533	chr3	Fabp5	0.128485	0.979593	1.28555	6.19395e-05
ENSMUSG00000023011	chr15	Faim2	2.124	0.000831372
ENSMUSG00000074505	chr9	Fat3			-2.37937	5.57975e-06
ENSMUSG00000021456	chr13	Fbp2	-1.83215	0.00544516
ENSMUSG00000047730	chr7	Fcgbp	2.17053	1.05393e-05	2.0171	4.18337e-06
ENSMUSG00000051314	chr7	Ffar2	1.41109	0.0150847
ENSMUSG00000039899	chr5	Fgl2	-0.28718	0.928457	-1.03672	0.0280793
ENSMUSG00000026692	chr1	Fmo4	2.18191	1.97266e-06
ENSMUSG00000045326	chr3	Fndc7	4.30207	1.11963e-19
ENSMUSG00000061175	chr3	Fnip2	0.044137	0.99808	-1.25324	0.000527768
ENSMUSG00000034227	chr11	Foxj1	1.58923	0.00642404
ENSMUSG00000009633	chr1	G0s2	-0.521045	0.903456	1.46892	0.0192955
ENSMUSG00000020159	chr11	Gabrp	2.86939	5.77179e-14
ENSMUSG00000024907	chr19	Gal	1.54162	3.71736e-05	-0.0839608	0.992143
ENSMUSG00000035540	chr5	Gc	-0.50668	0.794246	2.17699	3.02868e-07
ENSMUSG00000021943	chr14	Gdf10	0.915533	0.284321	1.155	0.00041628
ENSMUSG00000025089	chr19	Gfra1	-1.81353	2.71123e-05	-0.466565	0.774207
ENSMUSG00000030048	chr6	Gkn3	2.37541	2.4904e-10
ENSMUSG00000020258	chr9	Glyctk	1.7931	0.00340081
ENSMUSG00000071517	chr6	Gm10334	1.7625	0.00016718	6.60726	2.40881e-45
ENSMUSG00000085007	chr3	Gm11549	1.90915	0.0222563
ENSMUSG00000096525	chr6	Gm2663	2.10879	0.00733594	4.43589	1.86281e-15
ENSMUSG00000031640	chr8	Gm45753	1.14479	0.171358	1.81754	0.000599038
ENSMUSG00000063252	chr6	Gm4744	0.147405	0.982129	1.92244	2.10109e-05
ENSMUSG00000058119	chr6	Gm5771	0.4595	0.861713	4.70291	1.52027e-29
ENSMUSG00000030954	chr7	Gp2	1.43656	0.00163921	-0.0191305	1
ENSMUSG00000000544	chr1	Gpa33	5.15521	4.21119e-21
ENSMUSG00000026343	chr1	Gpr39	0.67577	0.682051	1.54071	0.011793
ENSMUSG00000069919	chr11	Hba-a1	-0.0914556	0.986835	2.50103	0.000275784
ENSMUSG00000069917	chr11	Hba-a2	-0.0565462	0.992824	2.43277	0.000294076
ENSMUSG00000052305	chr7	Hbb-bs	-0.412389	0.94423	2.1279	0.000759051
ENSMUSG00000073940	chr7	Hbb-bt	-0.136648	0.985568	2.38307	0.000317427
ENSMUSG00000031209	chrX	Heph	1.50447	0.000761101	2.22167	0.000140525
ENSMUSG00000013415	chr11	Igf2bp1	2.02316	0.0115954
ENSMUSG00000026981	chr2	Il1rn	3.77715	1.16674e-16
ENSMUSG00000026768	chr2	Itga8	1.25575	0.0493819
ENSMUSG00000030830	chr7	Itgal	0.638621	0.907557	-2.27707	0.011793
ENSMUSG00000020758	chr11	Itgb4	0.0500405	0.998928	1.18141	0.00351031
ENSMUSG00000037254	chr2	Itih2	1.17686	0.0442313	0.441606	0.52336
ENSMUSG00000021922	chr14	Itih4	1.59158	0.0193962	0.351149	0.874813
ENSMUSG00000038209	chr1	Itln1	6.02235	6.97193e-30
ENSMUSG00000067149	chr5	Jchain	2.26004	0.0242031
ENSMUSG00000052684	chr4	Jun	0.900895	0.234102	1.27486	0.000137122
ENSMUSG00000030801	chr7	Kat8	-0.291327	0.941158	-1.33211	0.00149059
ENSMUSG00000044708	chr1	Kcnj10	2.70924	9.14785e-07
ENSMUSG00000049265	chr5	Kcnk3	1.35576	0.00518725	1.69855	0.071404
ENSMUSG00000023243	chr14	Kcnk5	0.417406	0.877759	1.424	0.0136125
ENSMUSG00000041642	chr1	Kif21b	0.578111	0.955831	-2.00383	0.000750816
ENSMUSG00000026764	chr2	Kif5c	1.30868	0.0486046	-0.617811	0.535694
ENSMUSG00000037465	chr15	Klf10	0.0683993	0.987153	1.25566	0.00626974
ENSMUSG00000036782	chrX	Klhl13	0.519793	0.740389	1.36518	0.0235961
ENSMUSG00000026840	chr2	Lamc3	1.23194	0.45762	1.92754	7.22277e-06
ENSMUSG00000035237	chr8	Lcat	2.76111	5.47413e-06	1.85353	0.028865
ENSMUSG00000026822	chr2	Lcn2	1.71449	0.000566774
ENSMUSG00000030246	chr6	Ldhb	1.11165	0.0638839	1.36642	0.0117099
ENSMUSG00000001123	chr11	Lgals9	0.769559	0.388669	1.13173	0.000860582
ENSMUSG00000020140	chr10	Lgr5	1.50045	0.0243717
ENSMUSG00000024529	chr18	Lox	0.793116	0.355476	1.16071	0.03456
ENSMUSG00000032688	chr18	Malt1	0.107366	0.983502	-1.42605	0.0213788
ENSMUSG00000037798	chr14	Mat1a	1.59834	4.60129e-05	0.726829	0.162003
ENSMUSG00000042436	chr11	Mfap4	1.10812	0.0541351	2.00068	0.00041628
ENSMUSG00000068587	chr6	Mgam	1.61488	0.00262215	1.76637	0.000529433
ENSMUSG00000054612	chr7	Mgmt	-0.454902	0.877759	1.15581	0.0103925
ENSMUSG00000008540	chr6	Mgst1	-0.520549	0.878391	1.11927	0.00122913
ENSMUSG00000089661	chr7	Mia	0.384648	0.923637	1.72135	0.000750816
ENSMUSG00000050875	chr18	Minar2	3.4915	2.74237e-12
ENSMUSG00000054641	chr6	Mmrn1	1.65649	0.000740456
ENSMUSG00000020000	chr10	Moxd1	3.39344	3.28097e-17	3.76321	1.33565e-11
ENSMUSG00000056569	chr1	Mpz	1.85621	0.00809088
ENSMUSG00000032591	chr9	Mst1	1.89683	0.0122011
ENSMUSG00000031765	chr8	Mt1	1.7178	2.98451e-05	0.888925	0.393328
ENSMUSG00000031762	chr8	Mt2	3.24482	4.20118e-11	0.722772	0.630305
ENSMUSG00000028158	chr3	Mttp	0.463461	0.877759	1.34944	0.0105472
ENSMUSG00000035638	chr16	Muc20	2.97818	6.21996e-06
ENSMUSG00000078945	chr13	Naip2	1.50451	0.00378072	1.21081	0.0899705
ENSMUSG00000071203	chr13	Naip5	2.0303	0.0092597
ENSMUSG00000078942	chr13	Naip6	2.93691	0.0302954
ENSMUSG00000000197	chr14	Nalcn	-2.04737	0.000121815
ENSMUSG00000051359	chr15	Ncald	0.205006	0.961412	1.36081	0.0140358
ENSMUSG00000055254	chr13	Ntrk2	0.984772	0.189874	1.26689	0.0289095
ENSMUSG00000069132	chr2	Nxph2	0.0323492	1	1.85085	0.000750816
ENSMUSG00000079539	chr2	Obp2b	4.40733	4.3288e-23	4.93412	2.35734e-27
ENSMUSG00000046618	chr2	Olfml2a	1.00395	0.156147	1.09249	0.0285795
ENSMUSG00000027848	chr3	Olfml3	0.74192	0.49855	1.80679	0.00151034
ENSMUSG00000074063	chr8	Osgin1	0.487162	0.886836	1.15268	0.00151034
ENSMUSG00000024922	chr19	Ovol1	-1.94835	0.00451043
ENSMUSG00000020051	chr10	Pah	1.79994	3.97145e-06	0.0128027	1
ENSMUSG00000027188	chr2	Pamr1	0.523433	0.758576	1.10986	0.0020828
ENSMUSG00000021684	chr13	Pde8b	-1.21889	0.013533	-0.962648	0.29038
ENSMUSG00000028716	chr4	Pdzk1ip1	0.755702	0.578076	1.30431	0.00659076
ENSMUSG00000020134	chr11	Peli1	0.196247	0.957126	-1.39902	0.00034551
ENSMUSG00000024738	chr19	Pga5	-2.15051	0.000378044
ENSMUSG00000020475	chr11	Pgam2	1.72833	0.021694
ENSMUSG00000041731	chr19	Pgm5	1.20315	0.025368
ENSMUSG00000041801	chr1	Phlda3	0.218924	0.955831	2.25645	4.07517e-08
ENSMUSG00000026417	chr1	Pigr	1.43617	0.0933159	1.4772	2.88494e-05
ENSMUSG00000030228	chr6	Pik3c2g	2.77147	7.18273e-08	0.107672	1
ENSMUSG00000046634	chr11	Pkd1l1	4.45976	2.49382e-08
ENSMUSG00000035268	chr2	Pkig	0.082135	0.988869	1.66205	0.00592054
ENSMUSG00000041237	chr3	Pklr	1.7361	0.000761101	1.00823	0.328641
ENSMUSG00000039943	chr2	Plcb4	0.553141	0.726207	-1.18034	0.000750816
ENSMUSG00000027695	chr3	Pld1	1.11725	0.030264	1.07236	0.0132567
ENSMUSG00000043648	chr11	Pld6	-1.59197	0.0197684
ENSMUSG00000035818	chr19	Plekhs1	1.36085	0.0434964
ENSMUSG00000032068	chr9	Plet1	2.22557	4.80917e-07	3.16297	1.00281e-08
ENSMUSG00000017316	chr11	Ppy	-1.9709	0.00212945
ENSMUSG00000024386	chr18	Proc	1.7674	9.60201e-07	3.20127	5.5273e-11
ENSMUSG00000062751	chr6	Prss1	0.823923	0.429334	4.40881	1.08027e-33
ENSMUSG00000071519	chr6	Prss3	0.683095	0.559663	4.2132	7.47565e-28
ENSMUSG00000033491	chr9	Prss35	1.66225	0.00813463
ENSMUSG00000036743	chr18	Psma8	4.60803	1.68556e-10
ENSMUSG00000029838	chr6	Ptn	0.197996	0.967475	1.2271	0.0381501
ENSMUSG00000026395	chr1	Ptprc	0.929165	0.826817	-3.8014	0.000172088
ENSMUSG00000030793	chr7	Pycard	-0.433863	0.924729	1.13216	0.0155506
ENSMUSG00000017311	chr11	Pyy	-1.5649	0.00111229	0.0206938	1
ENSMUSG00000028996	chr4	Rbp7	-1.70074	0.0417152
ENSMUSG00000071356	chr6	Reg3b	0.436473	0.912665	-2.1646	6.19395e-05
ENSMUSG00000042453	chr5	Reln	1.82185	0.0156
ENSMUSG00000021719	chr13	Rgs7bp	1.25763	0.0417152
ENSMUSG00000019944	chr10	Rhobtb1	0.363601	0.9217	-1.1806	0.0259942
ENSMUSG00000095180	chrX	Rhox5	6.12385	6.85769e-11
ENSMUSG00000048330	chr7	Ric3	1.8623	0.000439798
ENSMUSG00000035305	chr4	Ror1	1.1017	0.0814998	1.11149	0.04067
ENSMUSG00000023966	chr17	Rsph9	-0.0804235	0.992637	1.15779	0.0418196
ENSMUSG00000037266	chr4	Rsrp1	-0.218774	0.959003	-1.04165	0.0117107
ENSMUSG00000040722	chr9	Scamp5	0.941631	0.0848545	2.51654	7.22277e-06
ENSMUSG00000034463	chr14	Scara3	0.854283	0.25312	1.63119	1.91354e-08
ENSMUSG00000019194	chr7	Scn1b	0.5227	0.914519	1.30848	0.0367111
ENSMUSG00000070304	chr9	Scn2b	1.99222	6.63045e-06
ENSMUSG00000020592	chr12	Sdc1	0.319913	0.917194	1.27901	5.41731e-06
ENSMUSG00000061947	chr12	Serpina10	1.68474	0.000130869	0.0538105	1
ENSMUSG00000079015	chr12	Serpina1c	3.77447	2.43264e-09
ENSMUSG00000041550	chr12	Serpina5	1.9794	1.81088e-05
ENSMUSG00000060807	chr12	Serpina6	5.51038	1.21945e-24
ENSMUSG00000026249	chr1	Serpine2	0.530846	0.755052	1.58712	0.000120591
ENSMUSG00000000753	chr11	Serpinf1	0.598707	0.704154	1.04542	0.00755085
ENSMUSG00000038224	chr11	Serpinf2	1.8068	0.000130869
ENSMUSG00000028893	chr4	Sesn2	0.521851	0.877759	1.77913	0.00260661
ENSMUSG00000021795	chr14	Sftpd	3.57242	2.43264e-09	7.87277	3.97851e-12
ENSMUSG00000027322	chr2	Siglec1	1.46208	0.449358	-2.2007	0.0243722
ENSMUSG00000045775	chr11	Slc16a5	0.576663	0.698687	1.05268	0.00217705
ENSMUSG00000036330	chr8	Slc18a1	1.87364	0.0243717
ENSMUSG00000005089	chr2	Slc1a2	3.07121	7.10539e-07	3.04241	1.07747e-09
ENSMUSG00000027219	chr2	Slc28a2	1.47695	0.0417152
ENSMUSG00000021553	chr13	Slc28a3	0.297131	0.94681	1.29337	0.0148768
ENSMUSG00000063354	chr15	Slc39a4	0.709417	0.587981	1.75716	0.000574691
ENSMUSG00000006574	chr11	Slc4a1	1.54403	0.111481	3.76686	1.13809e-06
ENSMUSG00000011034	chr5	Slc5a1	0.942217	0.29429	1.30967	0.00843886
ENSMUSG00000031129	chr9	Slc9a9	1.49151	0.00313532	1.26811	0.000479367
ENSMUSG00000078439	chr10	Smim24	-1.1237	0.149215	-2.30371	0.000842063
ENSMUSG00000026258	chr1	Snorc	-2.17314	0.000261545
ENSMUSG00000072941	chr5	Sod3	1.13304	0.252641	1.01664	0.0363024
ENSMUSG00000036169	chr12	Sostdc1	-2.04966	1.64041e-06	-0.322141	0.813797
ENSMUSG00000028264	chr4	Spaca1	3.43538	6.6257e-06
ENSMUSG00000029304	chr5	Spp1	0.216874	0.959003	1.07872	0.021226
ENSMUSG00000020077	chr10	Srgn	0.363246	0.928242	-1.49523	0.0209377
ENSMUSG00000004366	chr16	Sst	-1.36566	0.00631891	-0.281581	0.828313
ENSMUSG00000062939	chr1	Stat4	1.50112	0.00992413
ENSMUSG00000026094	chr1	Stk17b	0.169142	0.966321	-1.46838	0.00831239
ENSMUSG00000047854	chr16	Stx19	2.29461	0.0142004
ENSMUSG00000006800	chr2	Sulf2	0.805765	0.519325	1.26015	0.000407345
ENSMUSG00000021457	chr13	Syk	1.05583	0.474764	-1.93943	0.028865
ENSMUSG00000035864	chr10	Syt1	1.64497	0.0366326
ENSMUSG00000058252	chrX	Tcp11x2	9.00651	4.37647e-16
ENSMUSG00000021953	chr14	Tdh	-2.08887	9.60201e-07	-0.119235	0.984177
ENSMUSG00000048078	chr7	Tenm4	0.583459	0.849295	1.42707	0.0136125
ENSMUSG00000027082	chr2	Tfpi	1.52965	0.00718076	2.5156	4.13244e-06
ENSMUSG00000032289	chr9	Thsd4	0.845834	0.568977	1.27582	0.000275784
ENSMUSG00000027801	chr3	Tm4sf4	0.378169	0.91813	1.41484	2.89827e-05
ENSMUSG00000050912	chr9	Tmem123	0.189215	0.963236	-1.07933	0.0155506
ENSMUSG00000048022	chr6	Tmem229a	0.556092	0.667148	1.52599	0.0140358
ENSMUSG00000033578	chrX	Tmem35a	-1.87615	1.16338e-05
ENSMUSG00000022754	chr16	Tmem45a	1.68484	1.99329e-05	2.54817	2.89827e-05
ENSMUSG00000032091	chr9	Tmprss4	0.322802	0.941158	1.11039	0.00540805
ENSMUSG00000016942	chr15	Tmprss6	1.19506	0.0441831
ENSMUSG00000060548	chr14	Tnfrsf19	0.885399	0.139021	1.93383	1.46814e-05
ENSMUSG00000037318	chr1	Traf3ip3	0.235165	0.960427	-1.4379	0.0175097
ENSMUSG00000032715	chr2	Trib3	1.55316	0.000566774	2.40705	0.000120591
ENSMUSG00000022043	chr14	Trim35	0.558481	0.707096	1.17021	0.00948011
ENSMUSG00000028699	chr4	Tspan1	0.190586	0.960847	1.72761	1.45412e-05
ENSMUSG00000027078	chr2	Ube2l6	0.347541	0.923637	1.47937	0.0209377
ENSMUSG00000022435	chr15	Upk3a	-1.4824	0.0286939
ENSMUSG00000017344	chr11	Vtn	0.166636	0.965696	1.5862	0.00040179
ENSMUSG00000073643	chr1	Wdfy1	1.9894	1.27574e-06	0.280924	0.948131
ENSMUSG00000000983	chr11	Wfdc18	2.60601	3.97145e-06
ENSMUSG00000004637	chr8	Wwox	0.558974	0.698687	1.32875	0.00226169
ENSMUSG00000034163	chr10	Zfc3h1	-0.0632091	0.993674	-1.07568	0.00827449
ENSMUSG00000043456	chr7	Zfp536	2.38952	0.000636239
ENSMUSG00000013419	chr9	Zfp651	-0.0197923	1	1.28292	0.00974429
ENSMUSG00000085795	chr8	Zfp703	0.370407	0.926781	1.01758	0.00879721
ENSMUSG00000027663	chr3	Zmat3	0.217751	0.966235	1.26875	0.00041628
ENSMUSG00000004948	chr5	Zp3	-1.79613	8.12331e-05

## Sheet: Table S2
Table S2: Pairwise signficant DEGs for Pdx-Cre Ehmt2fl/fl and Ehmt2+/+ mice with and without acute pancreatitis
GeneId	Chromosome	GeneName	logFC_G9aKOPDXCre.AcutePanc_G9aKOPDXCre	FDR_G9aKOPDXCre.AcutePanc_G9aKOPDXCre	logFC_PDXCre.AcutePanc_PDXCre	FDR_PDXCre.AcutePanc_PDXCre
ENSMUSG00000000031	chr7	H19	-2.1195	1.3519e-05
ENSMUSG00000000078	chr13	Klf6	2.18917	7.59013e-17
ENSMUSG00000000088	chr9	Cox5a	-1.02127	0.000123493
ENSMUSG00000000093	chr11	Tbx2	-1.15357	0.00843635
ENSMUSG00000000126	chr11	Wnt9a	1.04855	0.03581
ENSMUSG00000000142	chr11	Axin2	-1.63036	0.000183152
ENSMUSG00000000154	chr7	Slc22a18	-1.10913	0.00431402
ENSMUSG00000000184	chr6	Ccnd2	-1.51664	2.49438e-08
ENSMUSG00000000204	chr11	Slfn4	12.5718	1.05628e-22	6.1266	2.26194e-07
ENSMUSG00000000215	chr7	Ins2			-1.91648	0.000327983
ENSMUSG00000000244	chr7	Tspan32	3.19706	3.55911e-05
ENSMUSG00000000290	chr10	Itgb2	3.55166	4.02362e-44	1.39486	0.00111644
ENSMUSG00000000295	chr10	Hddc2	-1.04106	0.00130225
ENSMUSG00000000296	chr10	Tpd52l1	-1.5617	0.000191855	-1.76705	0.00299741
ENSMUSG00000000303	chr8	Cdh1	1.57772	7.304e-13	1.6648	7.49194e-05
ENSMUSG00000000308	chr2	Ckmt1	-1.83088	1.15261e-16	-1.04728	0.0339017
ENSMUSG00000000318	chr11	Clec10a	1.32654	0.000869472
ENSMUSG00000000320	chr11	Alox12	-2.23208	1.0338e-08
ENSMUSG00000000340	chr3	Dbt	-2.39295	1.82785e-29	-1.56871	6.49996e-07
ENSMUSG00000000374	chr10	Trappc10			-1.09064	0.00136003
ENSMUSG00000000386	chr16	Mx1	5.8641	1.51649e-10
ENSMUSG00000000392	chr2	Fap	-1.04148	0.0403074
ENSMUSG00000000394	chr2	Gcg	-1.3151	0.00081994	-2.40096	1.19748e-14
ENSMUSG00000000399	chr6	Ndufa9	-1.30169	4.13101e-08	-1.08113	0.00180707
ENSMUSG00000000409	chr4	Lck	4.45925	1.2758e-06
ENSMUSG00000000486	chr7	Sept1	3.82384	0.000116168
ENSMUSG00000000531	chr15	Grasp	-1.04699	0.00997941
ENSMUSG00000000544	chr1	Gpa33	1.02289	0.00510144
ENSMUSG00000000555	chr15	Itga5	2.23936	4.0324e-17	1.6016	0.00272238
ENSMUSG00000000562	chr3	Adora3	4.40147	2.0866e-06
ENSMUSG00000000568	chr5	Hnrnpd	1.19533	3.92817e-08
ENSMUSG00000000594	chr11	Gm2a	1.70945	9.05827e-11
ENSMUSG00000000628	chr6	Hk2	1.54539	5.72294e-06
ENSMUSG00000000682	chr4	Cd52	5.18997	3.427e-80
ENSMUSG00000000686	chr11	Abhd15	1.02039	0.0272979
ENSMUSG00000000732	chr10	Icosl	2.82916	3.20458e-14
ENSMUSG00000000740	chr8	Rpl13	-1.50654	2.75372e-05
ENSMUSG00000000782	chr11	Tcf7	1.65026	0.00334499
ENSMUSG00000000794	chr3	Kcnn3	-2.33006	2.97439e-07
ENSMUSG00000000876	chr2	Pxmp4	-2.2576	1.00401e-17
ENSMUSG00000000881	chrX	Dlg3	-1.15466	3.35569e-06
ENSMUSG00000000901	chr10	Mmp11	-1.50031	4.50431e-08
ENSMUSG00000000948	chr7	Gm38393	-1.64716	5.35233e-11	-1.39438	0.00261198
ENSMUSG00000000957	chr14	Mmp14	1.24348	6.31654e-08
ENSMUSG00000000958	chr14	Slc7a7	1.59522	2.96254e-09
ENSMUSG00000000982	chr11	Ccl3	4.82612	1.25143e-07
ENSMUSG00000001020	chr3	S100a4	5.0216	8.61082e-64	3.40863	2.06893e-07
ENSMUSG00000001025	chr3	S100a6	2.08221	1.06049e-10	2.01394	0.000453091
ENSMUSG00000001034	chr11	Mapk7	1.20953	6.82293e-06
ENSMUSG00000001098	chr5	Kctd10	1.07532	2.74518e-07
ENSMUSG00000001100	chr11	Poldip2	-1.07616	7.46544e-07
ENSMUSG00000001105	chr11	Ift20	-2.26621	1.73836e-12	-1.83221	2.40441e-07
ENSMUSG00000001123	chr11	Lgals9			2.00876	5.85541e-07
ENSMUSG00000001128	chrX	Cfp	3.76917	4.26578e-60	2.06977	1.02568e-05
ENSMUSG00000001131	chrX	Timp1	6.43426	2.97599e-82	7.45151	1.23784e-14
ENSMUSG00000001166	chr5	Oas1c	1.32422	0.0334067
ENSMUSG00000001227	chr17	Sema6b	2.00368	6.76526e-12
ENSMUSG00000001228	chr17	Uhrf1	1.4587	5.82503e-08
ENSMUSG00000001247	chr7	Lsr			1.2142	0.00757852
ENSMUSG00000001249	chr7	Hpn	-1.66929	1.37554e-12
ENSMUSG00000001270	chr12	Ckb	1.37491	1.0445e-05	1.35386	0.0414048
ENSMUSG00000001281	chr15	Itgb7	5.1424	1.75193e-56
ENSMUSG00000001288	chr15	Rarg	1.37308	2.43632e-07
ENSMUSG00000001289	chr15	Pfdn5	-1.10039	0.000301239
ENSMUSG00000001348	chr9	Acp5	1.76784	0.00426906
ENSMUSG00000001366	chr9	Fbxo9	-1.42828	1.50933e-10	-1.27072	0.000566746
ENSMUSG00000001403	chr2	Ube2c	-2.36375	4.23178e-07	-2.21084	0.00620082
ENSMUSG00000001416	chr3	Cct3	1.01783	7.01614e-06	1.07597	0.00763582
ENSMUSG00000001424	chr6	Snd1	-1.71315	9.70583e-13	-1.54187	1.41e-05
ENSMUSG00000001435	chr10	Col18a1	1.34809	1.37574e-08
ENSMUSG00000001467	chr5	Cyp51	1.59237	1.85695e-09
ENSMUSG00000001472	chr8	Tcf25	-1.43842	2.08574e-08	-1.18152	0.000461368
ENSMUSG00000001473	chr18	Tubb6	2.80642	1.48271e-32	2.40385	3.17042e-05
ENSMUSG00000001507	chr11	Itga3	2.32482	1.90231e-23
ENSMUSG00000001521	chr6	Tulp3	1.37166	3.80826e-05
ENSMUSG00000001525	chr17	Tubb5	1.27761	8.36492e-08	1.03989	0.00786871
ENSMUSG00000001542	chr13	Ell2	-1.39586	6.77491e-10	-1.18178	0.000503483
ENSMUSG00000001555	chr11	Fkbp10	1.04728	1.37927e-05
ENSMUSG00000001588	chr11	Acap1	4.39443	4.00587e-07
ENSMUSG00000001604	chr4	Tcea3	-3.56116	4.7979e-49	-2.37927	1.74935e-09
ENSMUSG00000001663	chr10	Gstt1	-2.08828	2.61976e-22	-1.34347	0.00169651
ENSMUSG00000001665	chr10	Gstt3	-1.902	1.48227e-19
ENSMUSG00000001666	chr10	Ddt	-1.86733	8.52042e-13	-1.00848	0.037542
ENSMUSG00000001739	chr5	Cldn15	1.17908	0.00350107
ENSMUSG00000001741	chr7	Il16	2.68418	1.8319e-09
ENSMUSG00000001750	chr19	Tcirg1	1.5682	1.60657e-09	1.17901	0.00502276
ENSMUSG00000001755	chr11	Coasy	-1.09697	6.11274e-08
ENSMUSG00000001768	chr2	Rin2	2.10962	1.15678e-13
ENSMUSG00000001829	chr7	Clpb	-1.29066	2.1075e-10	-1.11382	0.00137341
ENSMUSG00000001833	chr9	Sept7	1.24583	2.1835e-08
ENSMUSG00000001911	chr8	Nfix	-1.05201	1.12172e-05
ENSMUSG00000001943	chr9	Vsig2	-2.27284	2.51716e-14	-2.17842	3.84236e-05
ENSMUSG00000001962	chrX	Fam50a			1.01469	0.0115829
ENSMUSG00000001986	chrX	Gria3	-1.00693	0.0085436
ENSMUSG00000002006	chrX	Pdzd4	1.24871	0.00154946
ENSMUSG00000002010	chrX	Idh3g	-1.17093	8.46602e-07	-1.20837	0.000276339
ENSMUSG00000002014	chrX	Ssr4	-2.89942	2.76741e-22	-1.84331	4.40941e-07
ENSMUSG00000002020	chr12	Ltbp2	3.69803	3.26715e-19
ENSMUSG00000002031	chr9	Ift46	-1.77464	4.95122e-12
ENSMUSG00000002043	chr7	Trappc6a	-1.78529	7.5782e-10	-1.1292	0.02568
ENSMUSG00000002055	chr11	Spag5	-1.15275	0.00432459
ENSMUSG00000002059	chr11	Rab34			1.37718	0.0421508
ENSMUSG00000002083	chr7	Bbc3			1.5945	0.012014
ENSMUSG00000002107	chr2	Celf2	1.71569	1.15527e-15
ENSMUSG00000002111	chr2	Spi1	4.40803	1.35641e-48	2.3029	0.000303581
ENSMUSG00000002147	chr10	Stat6	1.00407	4.43906e-06
ENSMUSG00000002204	chr7	Napsa	5.27076	7.32522e-50	1.89672	0.036744
ENSMUSG00000002205	chr7	Vrk3			1.10898	0.00552132
ENSMUSG00000002210	chr7	Smg9	1.56202	2.11409e-06
ENSMUSG00000002228	chr3	Ppm1j	2.35165	0.00242642
ENSMUSG00000002233	chr3	Rhoc	1.22392	2.85587e-09	1.58338	0.000186073
ENSMUSG00000002257	chr17	Def6	1.36968	9.62058e-05
ENSMUSG00000002265	chr7	Peg3			-1.43937	0.00182691
ENSMUSG00000002274	chr17	Metrn	-1.33528	2.52985e-08
ENSMUSG00000002279	chr17	Lmf1	-1.43673	2.48415e-09
ENSMUSG00000002289	chr17	Angptl4	2.89723	6.28621e-23	2.48811	3.71958e-05
ENSMUSG00000002308	chr17	Cd320	-2.04131	7.03539e-13	-1.21735	0.0057145
ENSMUSG00000002324	chr14	Rec8	-2.32296	1.75189e-08
ENSMUSG00000002325	chr14	Irf9	1.21777	2.42927e-06
ENSMUSG00000002346	chr8	Slc25a42	-1.59399	1.44302e-07	-1.34762	0.023198
ENSMUSG00000002379	chr17	Ndufa11	-1.66893	3.56273e-12	-1.07845	0.00466717
ENSMUSG00000002416	chr6	Ndufb2	-1.64542	1.27441e-12	-1.22205	0.00234175
ENSMUSG00000002458	chr2	Rgs19	2.07529	2.68877e-16
ENSMUSG00000002475	chr18	Abhd3			-2.44355	0.000326154
ENSMUSG00000002489	chr16	Tiam1	2.1365	1.00268e-15	1.73288	0.00261584
ENSMUSG00000002504	chr17	Slc9a3r2	-1.67154	1.32257e-13
ENSMUSG00000002580	chr11	Mien1	-1.33	2.06947e-08
ENSMUSG00000002602	chr7	Axl	1.11053	3.61235e-07
ENSMUSG00000002603	chr7	Tgfb1	2.42375	1.5703e-28	1.57481	0.0041129
ENSMUSG00000002658	chr17	Gtf2f1	1.17965	8.7531e-09	1.05204	0.0174034
ENSMUSG00000002699	chr11	Lcp2	4.75798	1.29931e-49
ENSMUSG00000002769	chr17	Gnmt	-5.26685	1.52453e-47	-4.21038	1.39759e-33
ENSMUSG00000002778	chr7	Kdelr1	-1.25642	6.67019e-08
ENSMUSG00000002781	chr7	Tmem143	-1.9931	6.5493e-15	-1.36497	0.00364449
ENSMUSG00000002804	chr12	Nudt14	-1.32321	8.54812e-06
ENSMUSG00000002812	chr11	Flii	1.34205	3.83944e-08	1.06105	0.0262851
ENSMUSG00000002845	chr16	Tmem39a	-1.41026	1.47944e-10	-1.19009	0.00170367
ENSMUSG00000002885	chr8	Adgre5	2.11597	5.3419e-21	1.41183	0.00248286
ENSMUSG00000002897	chr6	Il17ra	1.84234	1.06434e-19
ENSMUSG00000002908	chr8	Kcnn1	-1.42873	1.58422e-05
ENSMUSG00000002944	chr5	Cd36			1.29636	0.00259532
ENSMUSG00000002957	chr7	Ap2a2	1.00885	5.61335e-06
ENSMUSG00000002983	chr7	Relb	3.07283	1.99772e-35	2.67823	4.40941e-07
ENSMUSG00000002992	chr7	Apoc2	6.20429	3.19931e-08
ENSMUSG00000003153	chr6	Slc2a3	3.2942	4.9385e-11
ENSMUSG00000003199	chr17	Mpnd	-1.67739	1.02546e-11	-1.27874	0.000294012
ENSMUSG00000003206	chr17	Ebi3	3.08046	5.56147e-05
ENSMUSG00000003228	chr19	Grk5	1.49999	1.598e-09
ENSMUSG00000003233	chr16	Dvl3	-1.14045	3.753e-07	-1.20579	0.0136673
ENSMUSG00000003271	chr7	Sult2b1	1.53241	0.0157394
ENSMUSG00000003283	chr2	Hck	5.51555	3.42205e-48	2.52045	1.4641e-05
ENSMUSG00000003346	chr10	Abhd17a	-1.42471	1.26042e-07
ENSMUSG00000003348	chr10	Mob3a	1.84674	9.22319e-17
ENSMUSG00000003352	chr15	Cacnb3	1.56666	4.45223e-05	1.75206	0.00496425
ENSMUSG00000003355	chr15	Fkbp11	-5.09905	7.26809e-48	-3.68695	1.57248e-25
ENSMUSG00000003380	chr7	Rabac1	-1.86652	3.24752e-11	-1.26297	0.00051113
ENSMUSG00000003382	chr3	Etv3	1.29875	2.3281e-07
ENSMUSG00000003418	chr2	St8sia6	1.94327	0.00144636
ENSMUSG00000003429	chr7	Rps11	-1.07838	0.00383234
ENSMUSG00000003484	chr8	Cyp4f18	4.20402	1.65326e-26	2.46161	0.001657
ENSMUSG00000003500	chr6	Impdh1	-1.91079	5.86672e-12	-2.00992	7.36695e-11
ENSMUSG00000003526	chr16	Prodh	-1.11115	0.00217567	-1.72169	0.00124576
ENSMUSG00000003531	chr16	Dgcr6	-1.20315	1.3384e-05
ENSMUSG00000003534	chr17	Ddr1			1.15116	0.0215022
ENSMUSG00000003541	chr17	Ier3	5.32608	8.27183e-59	4.47904	8.225e-10
ENSMUSG00000003545	chr7	Fosb	2.23532	0.00190107
ENSMUSG00000003549	chr7	Ercc1	1.72194	2.38669e-12	1.56104	0.00309335
ENSMUSG00000003585	chr11	Sec14l2	1.04507	0.0346124
ENSMUSG00000003617	chr3	Cp	1.97838	3.55467e-18	1.28287	0.00263187
ENSMUSG00000003665	chr17	Has1	4.32047	1.54517e-11
ENSMUSG00000003752	chr7	Itpkc	2.25164	4.18387e-23	1.06649	0.0162906
ENSMUSG00000003762	chr7	Coq8b	1.20842	9.11877e-09	1.98807	1.32992e-06
ENSMUSG00000003809	chr8	Gcdh	-2.37417	1.02981e-21	-1.69402	1.5808e-07
ENSMUSG00000003810	chr4	Mast2	1.11542	1.67918e-07
ENSMUSG00000003812	chr8	Dnase2a			1.11856	0.0154077
ENSMUSG00000003873	chr7	Bax	1.50972	1.15155e-12	2.27446	9.71242e-09
ENSMUSG00000003882	chr15	Il7r	5.48299	1.02324e-15
ENSMUSG00000003955	chr16	Fam162a	-1.11555	0.000371663
ENSMUSG00000004032	chr3	Gstm5	-1.46226	6.35476e-08	-1.37881	0.0024017
ENSMUSG00000004035	chr3	Gstm7	-4.08616	3.02318e-47	-2.97089	1.48994e-09
ENSMUSG00000004099	chr9	Dnmt1	1.82997	6.1829e-18
ENSMUSG00000004105	chr2	Angptl2	-1.69366	6.64079e-11
ENSMUSG00000004127	chr3	Trmt10a			1.83297	0.023371
ENSMUSG00000004187	chr15	Kifc2	-1.53118	0.00084766	-1.41985	0.0455859
ENSMUSG00000004207	chr10	Psap	1.99141	2.6161e-16
ENSMUSG00000004266	chr6	Ptpn6	2.41362	8.57795e-29
ENSMUSG00000004356	chr10	Utp20	1.3898	2.5663e-07
ENSMUSG00000004366	chr16	Sst	-2.15392	9.59467e-08	-1.49102	0.00244193
ENSMUSG00000004394	chr11	Tmed4	-1.67062	2.1391e-13	-1.05633	0.00265273
ENSMUSG00000004451	chr1	Ralb	1.38411	7.37194e-11
ENSMUSG00000004460	chr16	Dnajb11	-1.84768	3.17338e-12	-1.58273	8.88246e-07
ENSMUSG00000004462	chr16	Tbccd1	-2.19472	1.06642e-23	-1.11068	0.00801689
ENSMUSG00000004473	chr7	Clec11a	-1.39201	0.000467779
ENSMUSG00000004530	chr5	Coro1c	1.06113	2.16149e-06
ENSMUSG00000004552	chr1	Ctse	2.05402	3.66533e-05
ENSMUSG00000004558	chr14	Ndrg2	-1.757	1.70562e-07	-1.32747	0.0121097
ENSMUSG00000004562	chr14	Arhgef40	1.45092	1.95437e-08
ENSMUSG00000004609	chr7	Cd33	1.50709	0.000914535
ENSMUSG00000004610	chr7	Etfb	-1.98241	5.58015e-18	-1.33885	0.000126392
ENSMUSG00000004631	chr6	Sgce	-1.15232	0.000500866
ENSMUSG00000004637	chr8	Wwox	-2.40722	1.30523e-16	-1.41405	0.0159933
ENSMUSG00000004642	chr5	Slbp	1.23132	2.45886e-05
ENSMUSG00000004655	chr6	Aqp1	-1.91067	9.58346e-13
ENSMUSG00000004665	chr10	Cnn2	2.52935	7.19247e-21
ENSMUSG00000004677	chr8	Myo9b	1.97117	8.49326e-19
ENSMUSG00000004698	chr12	Hdac9	2.77501	2.60805e-06
ENSMUSG00000004707	chr1	Ly9	4.65787	1.02692e-21
ENSMUSG00000004709	chr1	Cd244a	4.31496	1.08636e-12	2.75626	0.0241001
ENSMUSG00000004730	chr17	Adgre1	3.47163	1.47026e-46	2.37937	0.000452296
ENSMUSG00000004748	chr11	Mtfp1	-1.96349	1.66756e-09
ENSMUSG00000004791	chr12	Pgf	-2.57698	7.73088e-06	-3.59149	1.19931e-10
ENSMUSG00000004814	chr5	Ccl24	4.07113	6.55043e-19	4.12433	0.00131583
ENSMUSG00000004821	chr5	Tmed11	-5.36058	6.16415e-57	-5.14823	1.19571e-46
ENSMUSG00000004846	chr5	Plod3	1.09419	8.14357e-06	1.13472	0.00990445
ENSMUSG00000004880	chr1	Lbr	1.12252	4.42444e-08
ENSMUSG00000004929	chr10	Thop1	-1.02534	3.77614e-05
ENSMUSG00000004933	chr10	Matk	2.19636	0.0019868
ENSMUSG00000004945	chr17	Tmem242	-1.12574	9.62117e-08
ENSMUSG00000004951	chr5	Hspb1	1.35582	4.34286e-09	2.79697	3.39055e-11
ENSMUSG00000004952	chr5	Rasa4	2.44152	9.47411e-12
ENSMUSG00000004961	chr7	Syt5	1.15891	0.0441038
ENSMUSG00000005054	chr10	Cstb	1.22901	6.31061e-08	1.50961	0.000477438
ENSMUSG00000005057	chr5	Sh2b2	3.59516	3.38068e-22	2.48376	0.00591211
ENSMUSG00000005069	chr6	Pex5	-1.00394	1.21629e-06
ENSMUSG00000005087	chr2	Cd44	4.53995	2.25492e-63	2.71901	1.01029e-06
ENSMUSG00000005089	chr2	Slc1a2	-1.30272	1.91109e-05
ENSMUSG00000005103	chr5	Wdr1	2.20895	6.16982e-24	1.41323	0.000568948
ENSMUSG00000005107	chr5	Slc2a9	1.35738	0.0042511
ENSMUSG00000005124	chr15	Ccn4	2.46462	4.24656e-06	2.92993	0.0181647
ENSMUSG00000005125	chr15	Ndrg1			-1.27864	0.000535738
ENSMUSG00000005148	chr14	Klf5	1.67313	7.80159e-08
ENSMUSG00000005232	chr2	G6pc2	-1.63247	0.0012741	-1.87592	0.000840865
ENSMUSG00000005268	chr15	Prlr	-1.48375	0.00962881
ENSMUSG00000005320	chr13	Fgfr4	1.87761	1.55137e-08
ENSMUSG00000005360	chr15	Slc1a3	-2.59547	4.50644e-14	-1.33046	0.0095156
ENSMUSG00000005374	chr5	Tbl2	-1.1154	9.55226e-08
ENSMUSG00000005410	chr8	Mcm5	1.36364	1.11562e-10	1.04596	0.0304254
ENSMUSG00000005413	chr8	Hmox1	3.70771	1.42785e-43	2.36481	1.5283e-05
ENSMUSG00000005442	chr7	Cic	1.05781	1.77072e-05
ENSMUSG00000005447	chr7	Pafah1b3	1.37394	4.9769e-06	1.80385	0.00418508
ENSMUSG00000005470	chr8	Asf1b	1.0624	0.0169539
ENSMUSG00000005481	chr8	Ddx39	1.41121	8.35728e-12	1.07736	0.0120164
ENSMUSG00000005510	chr2	Ndufs3	-1.36079	6.7845e-08
ENSMUSG00000005514	chr5	Por	2.3359	1.25097e-25	1.65153	0.000604797
ENSMUSG00000005580	chr16	Adcy9	-1.69242	2.30268e-13	-1.39455	0.00374449
ENSMUSG00000005583	chr13	Mef2c	1.34386	0.00119965
ENSMUSG00000005625	chr3	Psmd4			1.06199	0.0106506
ENSMUSG00000005667	chr6	Mthfd2	-1.20117	1.25044e-07	-1.45734	2.95175e-05
ENSMUSG00000005672	chr5	Kit	-1.19983	0.000103022	-1.5035	0.000202299
ENSMUSG00000005677	chr1	Nr1i3	-1.02876	4.95375e-05
ENSMUSG00000005686	chr7	Ampd3	2.60951	2.53779e-14	1.61876	0.0241977
ENSMUSG00000005732	chr16	Ranbp1	1.21275	3.4136e-09
ENSMUSG00000005763	chr1	Cd247	1.49982	0.0044925
ENSMUSG00000005800	chr9	Mmp8	5.12467	1.88579e-19
ENSMUSG00000005823	chr17	Gpr108	-1.57749	2.69801e-11
ENSMUSG00000005824	chr17	Tnfsf14	8.77864	1.18972e-12
ENSMUSG00000005873	chr18	Reep5	-3.05239	2.50529e-25	-2.17867	2.83276e-10
ENSMUSG00000005881	chr2	Ergic3	-1.43915	7.85314e-07	-1.03378	0.00426671
ENSMUSG00000005951	chr11	Shpk	-2.12554	1.24111e-09	-1.57007	0.0163954
ENSMUSG00000005968	chr3	Tuft1	1.86789	2.339e-12	1.46387	0.0423964
ENSMUSG00000005986	chr19	Ankrd13d	1.90685	0.006058
ENSMUSG00000006010	chr1	Odr4	-1.13945	1.41188e-07
ENSMUSG00000006014	chr1	Prg4	2.74414	9.92785e-11
ENSMUSG00000006057	chr11	Atp5g1	-2.38605	1.37509e-21	-2.2143	5.55581e-11
ENSMUSG00000006204	chr7	5430419D17Rik	-5.33215	2.83799e-75	-6.23269	7.52505e-69
ENSMUSG00000006205	chr7	Htra1	-1.1004	2.84309e-05
ENSMUSG00000006304	chr1	Arpc2	1.62113	3.09969e-13	1.28286	0.000407757
ENSMUSG00000006315	chr7	Tmem147	-1.73094	1.40867e-11	-1.22946	0.000983471
ENSMUSG00000006342	chr10	Susd2	-3.69567	6.84571e-44	-3.16611	5.86589e-13
ENSMUSG00000006345	chr10	Ggt1	-3.78882	4.39121e-34	-2.62712	5.77936e-13
ENSMUSG00000006356	chr12	Crip2			1.36706	0.00260172
ENSMUSG00000006360	chr12	Crip1	1.48157	1.04803e-11	1.4292	0.00148934
ENSMUSG00000006362	chr8	Cbfa2t3	-2.66888	1.93179e-28	-1.8104	4.79596e-06
ENSMUSG00000006378	chr15	Gcat	-3.69547	4.20856e-36	-2.02204	1.36313e-09
ENSMUSG00000006390	chr4	Elovl1			1.13192	0.00779439
ENSMUSG00000006398	chr4	Cdc20	-1.78214	6.22597e-05
ENSMUSG00000006403	chr1	Adamts4	3.7783	5.07258e-28
ENSMUSG00000006435	chr19	Neurl1a	1.80639	2.62865e-05	4.03136	0.00144614
ENSMUSG00000006442	chr4	Srm	-1.26897	2.49663e-07	-1.35533	0.00056728
ENSMUSG00000006445	chr4	Epha2	3.10303	1.0302e-25
ENSMUSG00000006476	chr2	Nsmf			1.59807	0.000192606
ENSMUSG00000006494	chr2	Pdk1	-1.94091	3.70781e-13	-1.31523	0.000331666
ENSMUSG00000006519	chr8	Cyba	2.74994	3.54347e-32	1.94837	9.58279e-06
ENSMUSG00000006574	chr11	Slc4a1	-8.85438	3.84262e-20
ENSMUSG00000006575	chr11	Rundc3a			-1.61992	0.0074548
ENSMUSG00000006589	chr8	Aprt	1.4198	5.13848e-09	1.37762	0.00339361
ENSMUSG00000006638	chr5	Abhd1	-1.08715	0.000856764
ENSMUSG00000006649	chr7	Nphs1	-3.53325	2.21972e-40	-2.7327	2.34078e-15
ENSMUSG00000006651	chr7	Aplp1	-2.40405	5.7154e-21	-1.87609	5.09287e-07
ENSMUSG00000006678	chrX	Pola1	1.12047	0.00240046
ENSMUSG00000006717	chr13	Acot13	-1.32362	2.13176e-05
ENSMUSG00000006800	chr2	Sulf2	1.57751	4.53301e-12	2.78519	2.72106e-09
ENSMUSG00000006998	chr16	Psmd2	1.1572	2.63326e-07
ENSMUSG00000007041	chr17	Clic1	2.38031	3.08238e-26	2.4105	7.84077e-10
ENSMUSG00000007097	chr1	Atp1a2	-1.97365	2.11191e-05
ENSMUSG00000007216	chr6	Zfp775	-1.0097	0.00172289
ENSMUSG00000007458	chr6	M6pr			1.13207	0.00385625
ENSMUSG00000007594	chr8	Hapln4	-3.60056	2.17224e-47	-2.16609	2.39779e-09
ENSMUSG00000007659	chr2	Bcl2l1	2.44096	2.4412e-24	1.88834	2.43579e-06
ENSMUSG00000007682	chr12	Dio2	5.89572	8.91372e-21
ENSMUSG00000007739	chr11	Cct4			1.13747	0.00554208
ENSMUSG00000007837	chr7	Prrg2	-1.153	5.92909e-08
ENSMUSG00000007867	chr12	Ift43	1.28784	0.00518236
ENSMUSG00000007888	chr8	Crlf1	-3.02882	3.70766e-31	-1.90443	9.00784e-05
ENSMUSG00000007892	chr9	Rplp1	-1.77705	5.03469e-07
ENSMUSG00000008136	chr1	Fhl2	2.51385	2.68745e-08
ENSMUSG00000008140	chr7	Emc10	-1.4483	3.65997e-10	-1.06788	0.00316074
ENSMUSG00000008153	chr6	Clstn3	-2.21024	2.40888e-05	-2.34735	0.000175063
ENSMUSG00000008167	chr8	Fbxw9	1.14558	5.88718e-06	1.78342	0.000434541
ENSMUSG00000008226	chr2	Scrn3	-1.01757	0.00306681
ENSMUSG00000008318	chr7	Relt	4.82083	8.31556e-20
ENSMUSG00000008333	chr2	Snrpb2	1.10122	0.00020901
ENSMUSG00000008384	chr7	Sertad1	1.98746	8.78605e-10	1.54494	0.019963
ENSMUSG00000008398	chr10	Elk3	1.07629	9.13003e-08
ENSMUSG00000008461	chr7	Fut1	-2.02498	1.33723e-15	-1.35652	0.000801747
ENSMUSG00000008475	chr1	Arpc5	1.09235	1.23936e-06
ENSMUSG00000008496	chr7	Pou2f2	5.72123	2.56957e-23
ENSMUSG00000008540	chr6	Mgst1			1.20229	0.0350302
ENSMUSG00000008668	chr17	Rps18	-1.38669	8.47217e-05
ENSMUSG00000008682	chrX	Rpl10	-1.57946	4.49906e-07
ENSMUSG00000008683	chr7	Rps15a	-1.06911	0.00245402
ENSMUSG00000008734	chr7	Gprc5b	1.42995	6.93362e-10
ENSMUSG00000008822	chr12	Acyp1	-1.14336	0.00805984
ENSMUSG00000008845	chr6	Cd163	1.77695	2.20988e-10
ENSMUSG00000008999	chr2	Bmp7	-3.7559	5.77106e-49	-1.63349	2.82029e-05
ENSMUSG00000009035	chr15	Tmem184b	1.00312	1.97449e-05
ENSMUSG00000009092	chr10	Derl3	-5.70139	8.20436e-68	-4.89393	6.32354e-45
ENSMUSG00000009108	chr3	Gnat2	-4.51866	1.40961e-33	-4.00318	1.19742e-11
ENSMUSG00000009145	chr6	Dqx1	1.48936	0.0146339
ENSMUSG00000009185	chr11	Ccl8	3.09082	4.91194e-06
ENSMUSG00000009292	chr10	Trpm2	4.81785	2.11968e-19
ENSMUSG00000009378	chr19	Slc16a12	-2.24398	2.03748e-09
ENSMUSG00000009545	chr7	Kcnq1	-1.19224	1.62988e-07
ENSMUSG00000009563	chr2	Tor2a	-1.25358	5.9496e-08
ENSMUSG00000009566	chr2	Fpgs			-1.31786	0.00182117
ENSMUSG00000009585	chr15	Apobec3	2.34654	3.30309e-24	1.77747	0.00432114
ENSMUSG00000009614	chr2	Sardh	-2.94085	2.65089e-29	-2.66731	1.60917e-16
ENSMUSG00000009621	chr2	Vav2	1.31225	1.10261e-08
ENSMUSG00000009633	chr1	G0s2	-1.17024	0.00142148
ENSMUSG00000009687	chr7	Fxyd5	3.87171	3.99378e-52	3.18659	1.66508e-12
ENSMUSG00000009772	chr1	Nuak2	1.54295	1.72025e-06
ENSMUSG00000009863	chr4	Sdhb	-1.74135	1.23735e-13	-1.49078	1.61739e-05
ENSMUSG00000009927	chr9	Rps25	-1.73337	3.56552e-06
ENSMUSG00000010048	chr9	Ifrd2	-1.43272	2.67321e-10
ENSMUSG00000010064	chr9	Slc38a3	-3.22291	7.60336e-37	-1.09139	0.00375416
ENSMUSG00000010067	chr9	Rassf1	1.2502	1.13965e-05
ENSMUSG00000010095	chr19	Slc3a2	-1.11496	6.66081e-06
ENSMUSG00000010110	chr19	Stx5a	-1.24441	7.88735e-08	-1.05629	0.00160093
ENSMUSG00000010142	chr11	Tnfrsf13b	3.06208	1.96735e-12
ENSMUSG00000010154	chr8	Spire2	2.51405	6.65362e-06
ENSMUSG00000010175	chr1	Prox1	-1.5594	2.06838e-06
ENSMUSG00000010307	chr7	Tmem86a	1.40427	1.03984e-07
ENSMUSG00000010358	chr11	Ifi35	1.65516	1.09902e-08	1.94994	2.75364e-05
ENSMUSG00000010601	chr15	Apol7a	-1.52352	0.00022318
ENSMUSG00000010607	chr9	Pigyl	-1.12534	0.00195955
ENSMUSG00000010609	chr1	Psen2	-1.18684	4.14924e-07
ENSMUSG00000010663	chr19	Fads1	-1.07495	2.41626e-05
ENSMUSG00000010751	chr7	Tnfrsf22	2.17305	1.32345e-08
ENSMUSG00000010796	chr6	Asz1	4.57559	7.49029e-07
ENSMUSG00000010797	chr6	Wnt2	4.36553	7.3039e-06
ENSMUSG00000010830	chr15	Kdelr3	-1.1299	4.25983e-07	-1.08402	0.00928844
ENSMUSG00000010911	chr2	Apip	-2.56775	4.92564e-20	-3.14654	2.39083e-15
ENSMUSG00000011008	chr3	Mcoln2	3.70638	3.02886e-08
ENSMUSG00000011148	chr12	Adssl1	2.91891	1.38747e-18
ENSMUSG00000011171	chr12	Vipr2	-3.54433	5.5637e-34	-2.11748	3.51544e-06
ENSMUSG00000011179	chr12	Odc1	-1.58034	1.56911e-07
ENSMUSG00000011257	chr4	Pabpc4	-1.27711	1.21346e-06
ENSMUSG00000011463	chr3	Cpb1	-4.51388	1.5666e-47	-3.12649	8.96362e-19
ENSMUSG00000011958	chr9	Bnip2	1.89369	6.56228e-16
ENSMUSG00000012126	chr4	Ubxn11	2.19871	1.5142e-17	1.6167	0.000275078
ENSMUSG00000012519	chr8	Mlkl	2.62133	6.25933e-12	2.90596	3.03715e-05
ENSMUSG00000013083	chr7	2200002J24Rik	-4.66658	9.31727e-25
ENSMUSG00000013089	chr16	Etv5			1.6639	0.00817746
ENSMUSG00000013155	chr8	Enkd1	1.41372	0.00524811
ENSMUSG00000013275	chr1	Slc41a1	-2.3406	1.50778e-22
ENSMUSG00000013584	chr9	Aldh1a2	3.37376	1.32927e-39	2.4251	9.70292e-07
ENSMUSG00000013622	chr5	Atraid	-1.62503	2.38133e-11
ENSMUSG00000013698	chr1	Pea15a	1.02848	1.03912e-06	1.12285	0.00466717
ENSMUSG00000013707	chr3	Tnfaip8l2	3.41045	1.25183e-17
ENSMUSG00000013846	chr15	St3gal1	2.31028	3.53021e-30	1.48113	0.00347627
ENSMUSG00000013974	chr8	Mcemp1	10.0655	1.7474e-26	4.05965	0.000804537
ENSMUSG00000014039	chr16	Prdm15			-1.24989	0.0245934
ENSMUSG00000014075	chr16	Tctex1d2	1.12632	0.0227604
ENSMUSG00000014077	chr2	Chp1	-1.36298	3.5234e-08
ENSMUSG00000014177	chr11	Tvp23b	-1.2375	1.15614e-09
ENSMUSG00000014294	chr18	Ndufa2	-1.3621	6.63601e-07
ENSMUSG00000014301	chr16	Pam16	-1.05331	0.00120799
ENSMUSG00000014313	chr15	Cox6c	-1.25821	1.09937e-06	-1.04112	0.0047683
ENSMUSG00000014361	chr2	Mertk	1.58027	1.20443e-06
ENSMUSG00000014444	chr8	Piezo1	2.0224	1.39832e-20
ENSMUSG00000014470	chr8	Rnf166	-1.02336	2.45853e-06	-1.00569	0.0360607
ENSMUSG00000014599	chr3	Csf1	2.775	7.41391e-27	1.69515	0.00290679
ENSMUSG00000014778	chr8	Fhod1	1.29917	5.67509e-06
ENSMUSG00000014856	chr8	Tmem208	-1.46699	4.02005e-10	-1.03247	0.00641551
ENSMUSG00000014905	chr12	Dnajb9	-1.43977	2.90284e-10	-1.72371	6.10301e-08
ENSMUSG00000014959	chr2	Gorasp2	-1.42383	1.76613e-09	-1.39188	6.27952e-05
ENSMUSG00000014980	chr1	Tsen15	1.02346	0.0114674
ENSMUSG00000015027	chr8	Galns	1.03494	0.000638306
ENSMUSG00000015085	chr2	Entpd2	-1.56003	1.96599e-09
ENSMUSG00000015092	chr2	Edf1	-1.18439	9.25948e-06
ENSMUSG00000015143	chr12	Actn1	2.13426	6.40861e-20	1.85858	0.000143197
ENSMUSG00000015149	chr7	Sirt2	-1.14239	1.40997e-05	-1.00608	0.00559524
ENSMUSG00000015202	chr10	Cnksr3			-1.29515	0.00910082
ENSMUSG00000015222	chr1	Map2	-1.53396	7.83766e-11	-1.68503	7.35325e-06
ENSMUSG00000015247	chr4	Nipsnap3b	1.77192	2.33615e-10
ENSMUSG00000015289	chrX	Lage3	-1.39147	6.32302e-08
ENSMUSG00000015312	chr10	Gadd45b	1.95335	3.69231e-11	2.11974	3.85801e-05
ENSMUSG00000015314	chr1	Slamf6	8.98161	6.84522e-08
ENSMUSG00000015337	chr2	Endog	-1.04648	0.000250338
ENSMUSG00000015340	chrX	Cybb	3.44804	1.08967e-49	2.04848	0.000852805
ENSMUSG00000015342	chrX	Xk	-1.59429	2.44584e-05
ENSMUSG00000015355	chr1	Cd48	3.73821	1.96367e-24	2.48779	0.00629863
ENSMUSG00000015357	chr9	Clpx	-1.84623	1.13124e-14	-1.24351	0.00013256
ENSMUSG00000015363	chr15	Trabd	-2.14652	3.07127e-17	-1.87151	1.76118e-08
ENSMUSG00000015396	chr13	Cd83	2.06199	0.00224073
ENSMUSG00000015405	chrX	Ace2	-1.9054	9.9791e-08
ENSMUSG00000015478	chr17	Rnf5	-1.92898	2.51867e-14	-1.55698	5.82639e-06
ENSMUSG00000015484	chr1	Fam163a	1.09764	0.0165925
ENSMUSG00000015501	chr10	Hivep2	1.6278	1.09657e-12
ENSMUSG00000015533	chr13	Itga2	4.74698	1.02553e-41
ENSMUSG00000015542	chr11	Nat9	-1.04658	0.000174261
ENSMUSG00000015568	chr8	Lpl	-1.37081	5.72294e-06	-1.20478	0.000872413
ENSMUSG00000015575	chr17	Atp6v0e			1.18614	0.00352145
ENSMUSG00000015627	chr2	Gata5	3.35275	8.68251e-05
ENSMUSG00000015647	chr2	Lama5	1.39516	2.5211e-08	1.76558	0.00130397
ENSMUSG00000015652	chr5	Steap1	8.55105	1.94353e-12
ENSMUSG00000015653	chr5	Steap2	2.63287	7.42272e-11
ENSMUSG00000015656	chr9	Hspa8	1.27113	1.24212e-06	1.08489	0.00850419
ENSMUSG00000015733	chr6	Capza2	1.25968	7.81457e-09
ENSMUSG00000015745	chr3	Plekho1	2.80391	1.24172e-28	1.60441	0.00347316
ENSMUSG00000015806	chr5	Qdpr	-2.22766	5.62793e-18	-1.39936	0.000151682
ENSMUSG00000015837	chr11	Sqstm1	1.01368	4.79272e-06	1.01867	0.0222343
ENSMUSG00000015839	chr2	Nfe2l2			1.18751	0.00473976
ENSMUSG00000015850	chr3	Adamtsl4	1.57183	1.02803e-08
ENSMUSG00000015854	chr3	Cd5l	4.07743	2.17407e-13	2.66923	0.00994467
ENSMUSG00000015869	chr11	Prpsap1	-1.65542	5.89537e-13	-1.06913	0.0219898
ENSMUSG00000015882	chr5	Lcorl	-1.58181	2.73709e-08	-1.22972	0.0132315
ENSMUSG00000015932	chr2	Dstn	1.00232	4.93858e-05
ENSMUSG00000015937	chr13	H2afy	1.00017	2.38447e-06
ENSMUSG00000015942	chr5	Gtf2ird2	1.9379	6.44542e-11
ENSMUSG00000015947	chr3	Fcgr1	6.3886	3.61486e-41	5.45043	4.07435e-11
ENSMUSG00000015950	chr5	Ncf1	4.85986	7.85646e-59
ENSMUSG00000016028	chr15	Celsr1	-1.01938	0.000170055
ENSMUSG00000016087	chr9	Fli1	2.37264	2.97535e-10
ENSMUSG00000016128	chr5	Stard13	-1.96341	8.81505e-19	-1.07817	0.0017044
ENSMUSG00000016200	chr1	Syt14	2.29939	1.01929e-06
ENSMUSG00000016206	chr17	H2-M3	2.17434	2.6899e-08
ENSMUSG00000016239	chrX	Lonrf3	2.83861	4.41601e-07
ENSMUSG00000016252	chr2	Atp5e	-1.7806	7.48239e-11	-1.08538	0.00705822
ENSMUSG00000016256	chr2	Ctsz	1.81607	4.47292e-16	1.49672	3.56673e-05
ENSMUSG00000016319	chrX	Slc25a5	-1.06402	9.42356e-05	-1.2603	0.000157915
ENSMUSG00000016386	chr2	Mpped2	-2.34597	3.48264e-10
ENSMUSG00000016427	chrX	Ndufa1	-2.37668	8.81505e-19	-1.68994	5.7282e-06
ENSMUSG00000016458	chr2	Wt1	2.59653	1.83425e-07
ENSMUSG00000016496	chr19	Cd274	3.63512	2.26162e-10
ENSMUSG00000016503	chr5	Gtf3a	-1.01551	8.41143e-06
ENSMUSG00000016526	chr1	Dyrk3	2.11252	1.71049e-05
ENSMUSG00000016528	chr1	Mapkapk2			1.15413	0.00304878
ENSMUSG00000016552	chr15	Foxred2	-1.64036	3.73063e-08
ENSMUSG00000016756	chr13	Cmah	2.22152	0.000117501
ENSMUSG00000016918	chr1	Sulf1	1.70988	7.37071e-15
ENSMUSG00000016942	chr15	Tmprss6	-1.83689	1.09127e-05
ENSMUSG00000016946	chr17	Kctd5	1.15134	2.56397e-05
ENSMUSG00000016995	chr2	Matn4	-2.62715	1.40549e-27
ENSMUSG00000017002	chr2	Slpi	3.01147	1.72377e-28	2.02521	0.0289115
ENSMUSG00000017007	chr2	Rbpjl	-4.461	2.1354e-55	-1.62407	2.62664e-07
ENSMUSG00000017009	chr2	Sdc4	1.37984	6.14863e-10
ENSMUSG00000017057	chrX	Il13ra1	2.26978	6.91753e-25	1.54731	0.000196448
ENSMUSG00000017119	chr11	Nbr1	-1.31698	1.02073e-08	-1.00129	0.0046309
ENSMUSG00000017144	chr2	Rnd3	1.85626	9.78901e-10	1.66762	0.0223494
ENSMUSG00000017188	chr11	Coa3	-1.49452	1.53004e-08
ENSMUSG00000017299	chr2	Dnttip1			1.31034	0.00851894
ENSMUSG00000017309	chr11	Cd300lg	-1.35191	8.1392e-06
ENSMUSG00000017311	chr11	Pyy	-1.67033	0.000928043
ENSMUSG00000017314	chr11	Mpp2	-1.59157	4.60192e-07
ENSMUSG00000017344	chr11	Vtn	-3.85927	1.43514e-37	-2.54202	6.94555e-11
ENSMUSG00000017390	chr11	Aldoc	-1.81363	3.10996e-07
ENSMUSG00000017400	chr11	Stac2	4.67272	1.30573e-07
ENSMUSG00000017418	chr2	Arl5b			-1.5047	0.000241542
ENSMUSG00000017453	chr11	Pipox	-3.78037	3.6028e-11
ENSMUSG00000017491	chr14	Rarb	2.44353	4.35502e-05
ENSMUSG00000017493	chr11	Igfbp4	1.00058	4.28633e-05	1.00676	0.00957368
ENSMUSG00000017550	chr11	Atad5	1.05125	0.0164369
ENSMUSG00000017561	chr11	Crlf3	2.271	3.4673e-12
ENSMUSG00000017631	chr11	Abr	1.22274	6.13419e-08
ENSMUSG00000017639	chr11	Rab11fip4	-1.43725	8.06459e-12
ENSMUSG00000017652	chr2	Cd40	3.45666	1.8113e-10
ENSMUSG00000017664	chr2	Slc35c2	-2.37295	2.79967e-20	-1.95587	3.39511e-10
ENSMUSG00000017677	chr11	Wsb1	1.36968	5.0468e-06
ENSMUSG00000017716	chr11	Birc5	-1.38561	0.000127483
ENSMUSG00000017723	chr2	Wfdc2	1.52442	0.000311365
ENSMUSG00000017724	chr11	Etv4	3.97574	9.7671e-12	4.29756	0.00347316
ENSMUSG00000017734	chr2	Dbndd2	1.62481	1.33963e-09	2.06241	0.000279965
ENSMUSG00000017737	chr2	Mmp9	5.07312	2.00984e-47	3.24637	0.00025343
ENSMUSG00000017764	chr2	Zswim1	-1.01369	0.000611015
ENSMUSG00000017765	chr8	Slc12a4	1.25158	2.86098e-09
ENSMUSG00000017767	chr2	Spata25	-1.34575	0.00508013
ENSMUSG00000017774	chr11	Myo1c	1.18919	6.58648e-08
ENSMUSG00000017778	chr13	Cox7c	-1.39673	7.31036e-09
ENSMUSG00000017781	chr11	Pitpna	1.43517	6.63569e-11
ENSMUSG00000017830	chr11	Dhx58	3.09251	2.28938e-11	1.5336	0.032989
ENSMUSG00000017861	chr2	Mybl2	1.2595	0.0223282
ENSMUSG00000017929	chr2	B4galt5	3.33851	1.63602e-25	2.31454	6.67363e-05
ENSMUSG00000017969	chr2	Ptgis	2.1434	3.61183e-22	2.33205	0.0376653
ENSMUSG00000017978	chr6	Cadps2	-1.15418	6.25229e-06
ENSMUSG00000018008	chr15	Cyth4	3.90492	4.95947e-47	1.99957	0.000313063
ENSMUSG00000018042	chr15	Cyb5r3	-1.15642	8.26739e-07
ENSMUSG00000018102	chr13	Hist1h2bc			1.2335	0.00329986
ENSMUSG00000018166	chr10	Erbb3	1.03753	5.31025e-07
ENSMUSG00000018169	chr15	Mfng	1.54762	0.0025538
ENSMUSG00000018196	chr1	Glrx2	-1.63904	1.76864e-13	-1.19524	0.0028768
ENSMUSG00000018209	chr2	Stk4	1.82424	8.91764e-16
ENSMUSG00000018293	chr11	Pfn1	1.56908	1.2679e-12	1.37793	0.000117119
ENSMUSG00000018334	chr11	Ksr1	1.62006	5.4475e-08
ENSMUSG00000018339	chr11	Gpx3			1.05658	0.018071
ENSMUSG00000018379	chr11	Srsf1	1.14009	1.27916e-06
ENSMUSG00000018381	chr11	Abi3	1.86485	1.42739e-11
ENSMUSG00000018411	chr11	Mapt	-3.18491	5.90851e-16	-2.8255	1.12729e-06
ENSMUSG00000018415	chr11	Gid4	-1.5287	7.68943e-14	-1.48727	1.26145e-06
ENSMUSG00000018428	chr11	Akap1	-1.22667	4.70931e-09
ENSMUSG00000018459	chr2	Slc13a3	3.94737	1.14402e-11
ENSMUSG00000018470	chr11	Kcnab3	-3.23426	1.34702e-15
ENSMUSG00000018500	chr11	Adora2b	4.88663	7.98095e-16
ENSMUSG00000018507	chr11	Trpv2	3.65562	5.07284e-26	1.70842	0.0497761
ENSMUSG00000018567	chr11	Gabarap	-1.28516	1.14149e-06
ENSMUSG00000018569	chr11	Cldn7	1.58566	4.59657e-13	2.0207	1.29238e-06
ENSMUSG00000018623	chr9	Mmp7	4.72654	2.0414e-49	7.95547	0.000417246
ENSMUSG00000018654	chr11	Ikzf1	5.38702	1.58664e-53
ENSMUSG00000018669	chr11	Cdk5rap3	-1.67862	2.01213e-12	-1.15402	0.000707291
ENSMUSG00000018672	chr11	Copz2	-3.05545	7.58276e-33	-2.23288	4.8631e-11
ENSMUSG00000018677	chr11	Slc25a39	-1.81072	6.47883e-11	-1.02464	0.00999972
ENSMUSG00000018733	chr11	Pex12	-1.04537	0.000417707
ENSMUSG00000018740	chr11	Slc25a35	-2.01648	4.99485e-20
ENSMUSG00000018752	chr11	Tnfsfm13	1.10034	3.54685e-05
ENSMUSG00000018770	chr2	Atp5g3	-1.0721	1.90753e-05
ENSMUSG00000018774	chr11	Cd68	4.41183	5.46182e-51	3.13894	1.0878e-07
ENSMUSG00000018796	chr8	Acsl1	-1.79457	1.65013e-18	-1.12714	0.0114735
ENSMUSG00000018800	chr11	Abca5	-1.05949	0.000556139
ENSMUSG00000018819	chr7	Lsp1	2.691	4.03675e-33	1.64104	0.00421506
ENSMUSG00000018830	chr16	Myh11	-1.35772	8.42283e-09
ENSMUSG00000018841	chr11	Rad51d	-1.18425	3.59962e-07
ENSMUSG00000018849	chr11	Wwc1	-1.09157	1.87651e-06	-1.16489	0.00551013
ENSMUSG00000018899	chr11	Irf1	1.12981	3.04646e-07	1.31405	0.0323752
ENSMUSG00000018920	chr11	Cxcl16	3.31635	1.11106e-41	2.92315	1.08722e-08
ENSMUSG00000018924	chr11	Alox15	4.82868	6.34155e-16	4.16581	0.00377097
ENSMUSG00000018927	chr11	Ccl6	6.25684	9.2638e-73	4.89017	1.95426e-11
ENSMUSG00000018930	chr11	Ccl4	4.92249	1.31626e-06
ENSMUSG00000018986	chr11	Slfn3	1.57618	0.00602893
ENSMUSG00000019066	chr9	Rab3d	-2.34578	2.97911e-22	-1.6827	1.24211e-06
ENSMUSG00000019080	chr15	Mfsd3	-1.0309	0.00225217
ENSMUSG00000019088	chrX	Dnase1l1	1.74028	5.77432e-07	2.02853	0.00261584
ENSMUSG00000019122	chr11	Ccl9	6.32769	6.73747e-110	4.5716	3.83881e-11
ENSMUSG00000019124	chr6	Scrn1	-1.08435	0.00158162
ENSMUSG00000019132	chr13	BC005537	1.59675	2.64021e-11
ENSMUSG00000019158	chr7	Tmem160	-1.53876	5.04907e-08	-1.26875	0.00432956
ENSMUSG00000019188	chr2	H13	-1.16596	1.48827e-05
ENSMUSG00000019194	chr7	Scn1b			2.52303	6.70838e-06
ENSMUSG00000019214	chr17	Chtf18	1.14738	0.0112755
ENSMUSG00000019256	chr12	Ahr	1.41473	2.52886e-07
ENSMUSG00000019261	chr8	Map1s	1.43215	3.86517e-09
ENSMUSG00000019326	chr11	Aoc3	-1.76142	5.34395e-11
ENSMUSG00000019368	chr11	Sec14l4	-1.7341	8.2926e-10
ENSMUSG00000019437	chr11	Tlcd1	-1.21939	3.46509e-05
ENSMUSG00000019478	chr8	Rab4a	-1.66814	3.90058e-10	-1.21477	0.0116852
ENSMUSG00000019487	chr17	Trip10	1.00662	7.46365e-05
ENSMUSG00000019505	chr11	Ubb	-1.01965	1.77305e-05
ENSMUSG00000019558	chrX	Slc6a8			1.46567	0.00308261
ENSMUSG00000019564	chr10	Arid3a	1.61131	3.02257e-05
ENSMUSG00000019577	chr6	Pdk4	1.84988	0.000345785
ENSMUSG00000019579	chr17	Mydgf	-1.15915	5.4631e-07
ENSMUSG00000019689	chr6	Fmc1	-1.29376	0.000234053
ENSMUSG00000019731	chr8	Slc35e1			-1.01164	0.0025127
ENSMUSG00000019737	chr7	Syne4	-1.45164	1.2639e-10
ENSMUSG00000019762	chr10	Iyd	-4.0283	1.9806e-23	-2.31057	0.00051332
ENSMUSG00000019791	chr10	Hint3	-1.80744	2.5787e-11
ENSMUSG00000019796	chr10	Lrp11	1.5092	8.08372e-05
ENSMUSG00000019797	chr10	1700021F05Rik	-1.31468	4.849e-08
ENSMUSG00000019810	chr10	Fuca2	-1.69528	2.11033e-09	-1.57247	5.39317e-06
ENSMUSG00000019817	chr10	Plagl1	-1.91846	1.58812e-13	-1.38916	0.00203492
ENSMUSG00000019820	chr10	Utrn	-1.05805	1.89934e-05
ENSMUSG00000019822	chr10	Smpd2	-1.03344	1.13156e-05
ENSMUSG00000019823	chr10	Mical1	1.33309	0.00056395
ENSMUSG00000019832	chr10	Rab32	3.19921	7.01733e-28	2.23419	0.000228315
ENSMUSG00000019838	chr10	Slc16a10	1.89637	2.90155e-08	1.48761	0.0439136
ENSMUSG00000019850	chr10	Tnfaip3	2.49841	2.7127e-17
ENSMUSG00000019852	chr10	Arfgef3	-2.02999	1.1979e-13	-2.42884	7.16785e-17
ENSMUSG00000019866	chr10	Crybg1	2.24189	1.76542e-19	1.32618	0.0144443
ENSMUSG00000019872	chr10	Smpdl3a	-2.13778	7.38936e-13	-2.19027	7.31196e-13
ENSMUSG00000019876	chr10	Pkib	4.93728	5.95241e-08
ENSMUSG00000019899	chr10	Lama2	-1.69524	4.03804e-15	-1.45983	0.00211946
ENSMUSG00000019916	chr10	P4ha1	1.35935	6.15156e-09
ENSMUSG00000019917	chr10	Sept10	1.1747	0.000968203
ENSMUSG00000019923	chr10	Zwint	1.61539	5.58877e-14	1.45786	9.55519e-05
ENSMUSG00000019942	chr10	Cdk1	-1.02973	0.00190502
ENSMUSG00000019943	chr10	Atp2b1	1.04148	3.84952e-06
ENSMUSG00000019944	chr10	Rhobtb1			-1.30935	0.00672667
ENSMUSG00000019945	chr10	Cabcoco1	-2.83394	1.57482e-11
ENSMUSG00000019951	chr10	Uhrf1bp1l	1.23767	2.88867e-09
ENSMUSG00000019960	chr10	Dusp6	1.93821	4.21735e-15	1.16999	0.0425339
ENSMUSG00000019966	chr10	Kitl	1.13234	2.56968e-05
ENSMUSG00000019970	chr10	Sgk1	-1.07057	6.52405e-06	-1.12485	0.00761228
ENSMUSG00000019977	chr10	Hbs1l	-1.20649	6.70726e-07
ENSMUSG00000019978	chr10	Epb41l2	1.3817	2.25782e-11
ENSMUSG00000019979	chr10	Apaf1	2.26217	3.38114e-17
ENSMUSG00000019987	chr10	Arg1	7.78717	5.63732e-97	3.35872	0.016821
ENSMUSG00000019989	chr10	Enpp3	-1.59745	4.34219e-05
ENSMUSG00000019997	chr10	Ccn2	2.68125	3.20689e-28
ENSMUSG00000019998	chr10	Stx7	1.10963	5.08408e-07
ENSMUSG00000020000	chr10	Moxd1	-2.35284	4.19846e-10
ENSMUSG00000020003	chr10	Pex7	-1.52926	7.16724e-10	-1.09044	0.0269437
ENSMUSG00000020009	chr10	Ifngr1	1.38223	2.91312e-12
ENSMUSG00000020019	chr10	Ntn4	-1.03779	0.000184366
ENSMUSG00000020021	chr10	Fgd6	1.78172	6.84316e-11
ENSMUSG00000020022	chr10	Ndufa12	-1.32818	2.37559e-08	-1.03358	0.0266319
ENSMUSG00000020024	chr10	Cep83	1.44477	9.14719e-06
ENSMUSG00000020048	chr10	Hsp90b1			-1.1323	0.0131667
ENSMUSG00000020051	chr10	Pah	-4.26906	9.04951e-49	-3.43158	2.36912e-21
ENSMUSG00000020053	chr10	Igf1	-1.39307	4.11186e-09	-1.21958	0.000388755
ENSMUSG00000020064	chr10	Herc4	1.10136	9.24824e-06
ENSMUSG00000020072	chr10	Pbld2	-3.98944	2.73889e-24	-2.63901	5.60798e-09
ENSMUSG00000020075	chr10	Ddx21	1.00161	7.92586e-06
ENSMUSG00000020076	chr10	Ddx50			-1.03816	0.00288717
ENSMUSG00000020077	chr10	Srgn	4.64091	9.28504e-75	1.76205	0.00107634
ENSMUSG00000020085	chr10	Aifm2	1.27862	0.000361737
ENSMUSG00000020097	chr10	Sgpl1	1.57968	6.21675e-13	1.17092	0.00181028
ENSMUSG00000020098	chr10	Pcbd1	-2.93486	3.7751e-29	-1.85967	8.98992e-08
ENSMUSG00000020101	chr10	Vsir	3.58814	8.47315e-49	1.529	0.0074631
ENSMUSG00000020102	chr10	Slc16a7	-2.16574	1.42237e-22	-2.17378	1.33048e-09
ENSMUSG00000020108	chr10	Ddit4	1.31789	2.8857e-09	1.88016	3.65497e-07
ENSMUSG00000020120	chr11	Plek	5.51353	1.40199e-84	2.68512	7.01378e-05
ENSMUSG00000020121	chr10	Srgap1	1.25559	0.0079606
ENSMUSG00000020122	chr11	Egfr	1.04841	2.39696e-07
ENSMUSG00000020130	chr10	Tbc1d15			-1.01691	0.0026855
ENSMUSG00000020137	chr10	Thap2	-1.63317	1.35533e-11
ENSMUSG00000020142	chr11	Slc1a4	-1.68962	8.68328e-14	-1.66381	2.20273e-05
ENSMUSG00000020143	chr11	Dock2	4.14252	3.3847e-51
ENSMUSG00000020149	chr11	Rab1a			-1.06111	0.00212121
ENSMUSG00000020150	chr10	Gamt	-5.23138	1.1931e-65	-3.34136	6.33745e-20
ENSMUSG00000020152	chr11	Actr2	1.59994	3.86293e-13
ENSMUSG00000020154	chr10	Ptprb	-1.44746	3.27462e-11	-1.03296	0.0051521
ENSMUSG00000020159	chr11	Gabrp	1.11403	0.00118903
ENSMUSG00000020163	chr10	Uqcr11	-2.1609	6.20192e-18	-1.61292	9.81377e-06
ENSMUSG00000020178	chr10	Adora2a	2.2401	0.00039461
ENSMUSG00000020181	chr10	Nav3	1.60466	0.00671809
ENSMUSG00000020182	chr11	Ddc	-2.76103	1.7177e-22	-3.07448	8.81715e-12
ENSMUSG00000020183	chr10	Cpm	-1.93819	2.89649e-10	-1.27912	0.0146034
ENSMUSG00000020189	chr10	Osbpl8	1.15028	1.21496e-07
ENSMUSG00000020190	chr10	Mknk2	1.4995	3.76085e-10	1.23085	0.00980178
ENSMUSG00000020205	chr10	Phlda1	1.81673	9.1668e-09	1.8488	0.017076
ENSMUSG00000020227	chr10	Irak3	1.79182	9.69245e-09
ENSMUSG00000020230	chr10	Prmt2	1.92447	5.81994e-12	1.80295	0.0019765
ENSMUSG00000020246	chr10	Hcfc2			-1.11669	0.0132135
ENSMUSG00000020250	chr10	Txnrd1	1.09857	2.69028e-06
ENSMUSG00000020253	chr9	Ppm1m	1.67964	2.29809e-08
ENSMUSG00000020255	chr10	D10Wsu102e	-1.55589	9.72727e-12	-1.95579	9.62018e-10
ENSMUSG00000020256	chr10	Aldh1l2	-3.72939	8.17566e-48	-4.50341	1.15591e-48
ENSMUSG00000020258	chr9	Glyctk	-1.39808	0.00514035
ENSMUSG00000020263	chr10	Appl2	-2.06512	5.94067e-19	-1.44142	7.89219e-06
ENSMUSG00000020272	chr11	Stk10	2.89129	1.02014e-21
ENSMUSG00000020275	chr11	Rel	2.51575	1.75958e-14
ENSMUSG00000020277	chr10	Pfkl	1.04811	1.48299e-06
ENSMUSG00000020290	chr11	Xpo1	1.51681	3.65218e-11	1.14618	0.00295703
ENSMUSG00000020303	chr11	Stc2	-1.97505	1.42361e-14
ENSMUSG00000020309	chr11	Chac2	-2.53756	4.0779e-15	-1.37167	0.0173814
ENSMUSG00000020311	chr11	Erlec1	-2.40101	2.45166e-19	-2.3274	5.31724e-15
ENSMUSG00000020321	chr11	Mdh1	-1.98524	8.49976e-15	-1.71753	3.89569e-08
ENSMUSG00000020330	chr11	Hmmr	-1.32887	0.00259192
ENSMUSG00000020340	chr11	Cyfip2	-1.25129	8.27771e-06
ENSMUSG00000020363	chr11	Gfpt2	2.22352	1.59364e-15
ENSMUSG00000020372	chr11	Rack1	-1.12887	0.000416472
ENSMUSG00000020377	chr11	Ltc4s	1.4201	0.0303435
ENSMUSG00000020385	chr11	Clk4	-1.23803	7.36738e-06
ENSMUSG00000020388	chr11	Pdlim4	1.65163	7.35197e-06
ENSMUSG00000020399	chr11	Havcr2	3.54189	2.57142e-07
ENSMUSG00000020400	chr11	Tnip1	1.51567	7.00919e-07	2.69691	9.45583e-11
ENSMUSG00000020407	chr11	Upp1	1.00402	0.000843342	1.7355	0.00127556
ENSMUSG00000020423	chr1	Btg2	1.16985	0.00145237	1.49686	5.44389e-05
ENSMUSG00000020432	chr11	Tcn2	-1.17774	2.51799e-06
ENSMUSG00000020437	chr11	Myo1g	3.94187	1.87527e-34
ENSMUSG00000020444	chr11	Guk1	-1.86799	1.25978e-09	-1.32265	0.000341737
ENSMUSG00000020448	chr11	Rnf185	-1.35873	8.93563e-10	-1.08103	0.00172396
ENSMUSG00000020458	chr11	Rtn4	1.9296	1.96456e-17	1.42031	0.000310499
ENSMUSG00000020460	chr11	Rps27a	-1.18507	1.54174e-05
ENSMUSG00000020464	chr11	Pnpt1	1.24103	1.74628e-05
ENSMUSG00000020473	chr11	Aebp1	1.15072	2.85511e-06
ENSMUSG00000020475	chr11	Pgam2	-3.10164	2.31245e-11
ENSMUSG00000020476	chr11	Dbnl	1.1429	1.02194e-08	1.1547	0.00358017
ENSMUSG00000020477	chr11	Mrps24	-1.29064	2.90101e-06
ENSMUSG00000020483	chr11	Dynll2	-1.4704	1.3331e-08
ENSMUSG00000020484	chr11	Xbp1	-1.06014	8.23011e-06
ENSMUSG00000020486	chr11	Sept4	-1.18521	0.00219798
ENSMUSG00000020496	chr11	Rnf187	-1.33456	5.38843e-09
ENSMUSG00000020516	chr11	Rps6kb1	-1.14342	1.65734e-07	-1.2964	0.000411118
ENSMUSG00000020526	chr11	Znhit3	-1.29326	9.25833e-05
ENSMUSG00000020570	chr12	Sypl	-1.7842	1.88617e-14	-1.12916	0.00200475
ENSMUSG00000020571	chr12	Pdia6	-1.71513	1.85182e-10	-1.34582	0.000101537
ENSMUSG00000020572	chr12	Nampt	1.83916	1.1656e-14
ENSMUSG00000020573	chr12	Pik3cg	3.23539	6.00966e-26
ENSMUSG00000020576	chr12	Nbas	-1.16651	8.34254e-07	-1.5769	8.44229e-06
ENSMUSG00000020577	chr12	Tspan13	-2.09967	1.64742e-16	-1.28106	0.000101537
ENSMUSG00000020580	chr12	Rock2	1.16488	3.15511e-08
ENSMUSG00000020581	chr12	Agr2	-7.52283	5.96914e-31	-6.31886	1.86556e-13
ENSMUSG00000020589	chr12	Fam49a	1.21371	8.6246e-05
ENSMUSG00000020592	chr12	Sdc1	2.52758	1.91128e-27	3.51705	3.37192e-19
ENSMUSG00000020593	chr12	Lpin1			-1.02975	0.0400387
ENSMUSG00000020604	chr11	Arsg	-1.27978	7.26001e-08	-1.36841	0.00640135
ENSMUSG00000020607	chr12	Lratd1	3.14359	4.35444e-08
ENSMUSG00000020623	chr11	Map2k6	-2.03178	1.92147e-06
ENSMUSG00000020627	chr12	Klhl29	1.22336	0.0410202
ENSMUSG00000020629	chr12	Adi1	-1.70096	1.41744e-11	-1.16191	0.00219174
ENSMUSG00000020640	chr12	Itsn2	1.36255	2.05883e-11
ENSMUSG00000020641	chr12	Rsad2	2.13845	1.72033e-05	2.73025	5.14434e-07
ENSMUSG00000020650	chr12	Bcap29	1.20541	0.00138062
ENSMUSG00000020654	chr12	Adcy3	1.16696	0.00244085
ENSMUSG00000020657	chr12	Dnajc27	1.25022	0.00844855
ENSMUSG00000020691	chr11	Mettl2	1.0408	0.00140367
ENSMUSG00000020700	chr11	Map3k3	1.09858	7.83242e-08
ENSMUSG00000020732	chr11	Rab37	1.77061	0.0133885
ENSMUSG00000020733	chr11	Slc9a3r1			1.01154	0.0227748
ENSMUSG00000020736	chr11	Nt5c	1.05221	1.20672e-05	1.41855	0.00255627
ENSMUSG00000020737	chr11	Jpt1	1.0424	1.35307e-06	1.47467	0.000120338
ENSMUSG00000020758	chr11	Itgb4	1.0451	1.32975e-05	1.83725	0.00166177
ENSMUSG00000020766	chr11	Galk1	-1.83517	4.29449e-16	-1.83376	8.03057e-08
ENSMUSG00000020773	chr11	Trim47	1.18259	4.10303e-06	1.44026	0.011909
ENSMUSG00000020780	chr11	Srp68	-1.48265	1.47598e-10	-1.06344	0.00343129
ENSMUSG00000020785	chr11	Camkk1	1.12056	0.0121298
ENSMUSG00000020787	chr11	P2rx1	-3.04119	7.00842e-23
ENSMUSG00000020788	chr11	Atp2a3	1.05863	0.00603428
ENSMUSG00000020790	chr11	Ankfy1	1.62874	1.26856e-12
ENSMUSG00000020806	chr11	Rhbdf2	1.50468	3.92425e-10	1.27353	0.0102946
ENSMUSG00000020812	chr11	Snhg16	1.3781	0.0145303
ENSMUSG00000020828	chr11	Pld2	1.02523	0.000145297
ENSMUSG00000020829	chr11	Slc46a1	-1.31215	1.27263e-06
ENSMUSG00000020834	chr11	Dhrs13			2.75526	0.000257731
ENSMUSG00000020838	chr11	Slc6a4	-3.41474	5.52218e-07
ENSMUSG00000020847	chr11	Rph3al	-2.5638	3.51687e-21	-1.74395	4.50199e-06
ENSMUSG00000020857	chr11	Nme2	-1.17417	7.30297e-05
ENSMUSG00000020865	chr11	Abcc3	1.28401	1.76046e-07	1.54796	0.00206552
ENSMUSG00000020873	chr11	Slc35b1	-1.97313	3.68443e-14	-1.56886	2.61368e-06
ENSMUSG00000020877	chr11	Scrn2	-1.49447	9.42784e-09
ENSMUSG00000020886	chr11	Dlg4	1.94668	1.00604e-07
ENSMUSG00000020889	chr11	Nr1d1	-3.66674	4.95077e-22	-1.6989	0.00402896
ENSMUSG00000020892	chr11	Aloxe3	2.20434	0.00174069
ENSMUSG00000020893	chr11	Per1			-1.61356	0.00189173
ENSMUSG00000020901	chr11	Pik3r5	3.39581	1.57322e-23
ENSMUSG00000020902	chr11	Ntn1	-2.0295	3.14158e-17	-1.42677	1.61807e-05
ENSMUSG00000020911	chr11	Krt19	3.07994	3.58588e-27	4.08097	3.3353e-16
ENSMUSG00000020926	chr11	Adam11	-2.26787	1.07061e-09	-1.9338	0.00561197
ENSMUSG00000020941	chr11	Map3k14	2.81177	3.14386e-17
ENSMUSG00000020964	chr12	Sel1l	-3.01237	5.71948e-28	-1.87918	2.34434e-09
ENSMUSG00000020974	chr12	Pole2	1.58662	0.000987918
ENSMUSG00000020986	chr12	Sec23a	1.07701	5.58861e-06
ENSMUSG00000021000	chr12	Mia2	-1.47327	1.3425e-10	-1.25039	7.43603e-05
ENSMUSG00000021018	chr16	Polr2h			1.58144	0.014253
ENSMUSG00000021025	chr12	Nfkbia	2.16491	2.1415e-21	1.26357	0.0317595
ENSMUSG00000021033	chr12	Gstz1	-1.7458	7.29909e-17	-1.00629	0.0124412
ENSMUSG00000021054	chr12	Sgpp1	-1.48803	1.3751e-12	-1.4321	7.56195e-05
ENSMUSG00000021062	chr12	Rab15	1.54148	0.00570289
ENSMUSG00000021065	chr12	Fut8	-1.05052	3.19043e-07
ENSMUSG00000021068	chr12	Nin	2.44294	2.75699e-24
ENSMUSG00000021069	chr12	Pygl	2.26341	3.97281e-15
ENSMUSG00000021070	chr12	Bdkrb2	-1.02464	0.00165051
ENSMUSG00000021091	chr12	Serpina3n	4.91261	2.24094e-58	3.72011	7.23622e-16
ENSMUSG00000021094	chr12	Dhrs7	-1.24308	7.14495e-10
ENSMUSG00000021108	chr12	Prkch	1.49887	4.24772e-08
ENSMUSG00000021109	chr12	Hif1a	1.89773	9.98855e-14
ENSMUSG00000021127	chr12	Zfp36l1	1.13484	1.82221e-05	1.57485	0.000268308
ENSMUSG00000021136	chr12	Smoc1	-1.01301	7.79101e-07
ENSMUSG00000021139	chr12	Gm20498	-1.13068	1.92545e-05
ENSMUSG00000021180	chr12	Rps6ka5	1.38837	0.010965
ENSMUSG00000021185	chr12	Dglucy			1.04845	0.0234105
ENSMUSG00000021186	chr12	Fbln5	-1.22752	2.44136e-08
ENSMUSG00000021187	chr12	Tc2n	-1.83316	8.26378e-15	-1.38745	0.000120718
ENSMUSG00000021190	chr12	Lgmn	4.13079	5.69469e-55	2.84606	7.54364e-10
ENSMUSG00000021194	chr12	Chga			-1.6401	0.000104496
ENSMUSG00000021196	chr13	Pfkp	1.40056	3.00729e-08
ENSMUSG00000021198	chr12	Unc79	-2.01265	7.01677e-05	-1.32221	0.0463799
ENSMUSG00000021203	chr12	Otub2	-1.04312	0.00352759
ENSMUSG00000021208	chr12	Ifi27l2b	1.51374	0.000107394	2.02397	0.0277289
ENSMUSG00000021209	chr12	Ppp4r4	-2.33921	3.63673e-08	-2.01285	0.00451226
ENSMUSG00000021211	chr13	Akr1c12	-1.41866	8.22366e-07
ENSMUSG00000021215	chr13	Net1			1.43276	0.000454423
ENSMUSG00000021226	chr12	Acot2	2.11072	7.54379e-05
ENSMUSG00000021238	chr12	Aldh6a1	-3.74356	1.52453e-47	-3.44515	1.05713e-28
ENSMUSG00000021240	chr12	Abcd4	1.12852	0.00228815
ENSMUSG00000021243	chr12	Fcf1			1.27538	0.0140419
ENSMUSG00000021248	chr12	Tmed10	-1.73494	1.90723e-10	-1.3426	6.47337e-05
ENSMUSG00000021250	chr12	Fos	4.12086	2.68069e-17	4.14529	7.36482e-05
ENSMUSG00000021260	chr12	Hhipl1	1.9236	6.99156e-06
ENSMUSG00000021262	chr12	Evl	1.99115	1.9021e-16
ENSMUSG00000021265	chr12	Slc25a29	-1.8691	7.24131e-08	-1.31348	0.0267287
ENSMUSG00000021266	chr12	Wars	-2.41378	1.02161e-18
ENSMUSG00000021270	chr12	Hsp90aa1	1.66836	1.90897e-13	1.4605	0.000169022
ENSMUSG00000021281	chr12	Tnfaip2	2.66048	1.29809e-15	1.93453	0.0138665
ENSMUSG00000021286	chr12	Zfyve21	-1.4494	4.77826e-09	-1.14751	0.0352241
ENSMUSG00000021290	chr12	Atp5mpl	-1.35014	1.81753e-08
ENSMUSG00000021298	chr12	Gpr132	4.99721	3.59031e-13
ENSMUSG00000021306	chr13	Gpr137b	1.79804	0.000168726
ENSMUSG00000021322	chr13	Aoah	2.6671	3.14576e-07
ENSMUSG00000021356	chr13	Irf4	2.15327	0.0104521
ENSMUSG00000021360	chr13	Gcnt2	3.06246	6.75777e-33
ENSMUSG00000021365	chr13	Nedd9	1.15697	0.00014987
ENSMUSG00000021381	chr13	Barx1	1.38992	0.0202584
ENSMUSG00000021384	chr13	Susd3	3.11785	9.76037e-10
ENSMUSG00000021388	chr13	Aspn	-2.05045	1.7145e-07
ENSMUSG00000021390	chr13	Ogn	-1.08447	6.05554e-05
ENSMUSG00000021403	chr13	Serpinb9b	4.74888	6.5866e-08
ENSMUSG00000021408	chr13	Ripk1	1.28694	1.33371e-09
ENSMUSG00000021411	chr13	Pxdc1	1.95437	0.000324347
ENSMUSG00000021416	chr13	Eci3			-2.14249	0.00826391
ENSMUSG00000021420	chr13	Fars2	-1.1312	1.16254e-06
ENSMUSG00000021423	chr13	Ly86	3.72236	5.442e-26	1.72127	0.0459906
ENSMUSG00000021427	chr13	Ssr1	-1.15817	6.47834e-07	-1.35409	6.04334e-05
ENSMUSG00000021451	chr13	Sema4d	2.01757	7.7145e-23
ENSMUSG00000021457	chr13	Syk	3.69478	1.69725e-58
ENSMUSG00000021460	chr13	Auh	-1.17613	4.53333e-06
ENSMUSG00000021477	chr13	Ctsl			2.57513	9.40435e-12
ENSMUSG00000021482	chr13	Prxl2c	1.32215	4.29586e-11
ENSMUSG00000021483	chr13	Cdk20	1.46547	5.47997e-05
ENSMUSG00000021493	chr13	Pdlim7	2.53416	2.90911e-17	1.83775	0.00849684
ENSMUSG00000021496	chr13	Pcbd2	-1.41106	0.000733991
ENSMUSG00000021508	chr13	Cxcl14	2.805	3.22133e-12
ENSMUSG00000021509	chr13	Slc25a48	1.76649	9.0446e-06
ENSMUSG00000021520	chr13	Uqcrb	-1.38722	1.81333e-08
ENSMUSG00000021553	chr13	Slc28a3	-1.01172	0.0038407
ENSMUSG00000021556	chr13	Golm1	1.84429	1.24492e-10	2.15044	1.37319e-05
ENSMUSG00000021557	chr13	Agtpbp1	-2.13612	5.36419e-19	-1.62895	2.88298e-07
ENSMUSG00000021569	chr13	Trip13	2.3786	5.42127e-05
ENSMUSG00000021573	chr13	Tppp	-1.46886	1.8078e-06
ENSMUSG00000021578	chr13	Ccdc127	-1.4129	8.91116e-11	-1.10015	0.00133163
ENSMUSG00000021579	chr13	Lrrc14b	-2.136	5.5557e-09	-1.81253	0.0021975
ENSMUSG00000021583	chr13	Erap1	1.13613	3.11441e-07	1.31586	0.000749701
ENSMUSG00000021585	chr13	Cast	1.24488	2.48991e-07
ENSMUSG00000021587	chr13	Pcsk1	-1.67244	4.49857e-07	-2.3086	3.58536e-07
ENSMUSG00000021591	chr13	Glrx	1.80422	2.37158e-10
ENSMUSG00000021596	chr13	Mctp1	1.19812	0.00342158
ENSMUSG00000021606	chr13	Ndufs6	-2.1027	5.89877e-13	-1.72971	3.23601e-07
ENSMUSG00000021610	chr13	Clptm1l	-1.20461	2.27879e-06
ENSMUSG00000021614	chr13	Vcan	4.69353	6.95293e-62	3.00965	1.42512e-05
ENSMUSG00000021624	chr13	Cd180	3.87633	3.2505e-28
ENSMUSG00000021643	chr13	Serf1	-2.74903	2.7412e-11	-1.98724	0.000455346
ENSMUSG00000021646	chr13	Mccc2	-2.49729	7.50487e-18	-1.86414	1.47398e-06
ENSMUSG00000021665	chr13	Hexb	1.39838	2.85757e-10	1.14386	0.019943
ENSMUSG00000021670	chr13	Hmgcr	2.36337	2.4714e-19
ENSMUSG00000021676	chr13	Iqgap2	-1.71679	6.49616e-14	-1.79685	2.96929e-08
ENSMUSG00000021678	chr13	F2rl1	1.77487	5.78721e-08
ENSMUSG00000021684	chr13	Pde8b	-3.33652	1.34636e-11	-2.88118	7.23997e-06
ENSMUSG00000021690	chr13	Jmy	-1.1054	1.91526e-07	-1.00171	0.0171192
ENSMUSG00000021696	chr13	Elovl7	1.95486	4.43143e-16	2.58299	1.03561e-07
ENSMUSG00000021699	chr13	Pde4d	-1.30901	0.000385743
ENSMUSG00000021701	chr13	Plk2	-2.55426	9.23485e-20	-1.37621	8.3189e-05
ENSMUSG00000021725	chr13	Parp8	1.85829	7.26001e-08
ENSMUSG00000021728	chr13	Emb	3.46375	3.32506e-46
ENSMUSG00000021737	chr14	Psmd6	-1.13028	4.92581e-06
ENSMUSG00000021749	chr14	Oit1	2.1666	0.00656482
ENSMUSG00000021756	chr13	Il6st	1.0505	2.65217e-06
ENSMUSG00000021764	chr13	Ndufs4	-1.00049	6.82045e-07
ENSMUSG00000021765	chr13	Fst	1.68655	0.00159302
ENSMUSG00000021767	chr14	Kat6b	-1.03162	7.37371e-06	-1.03397	0.0244763
ENSMUSG00000021773	chr14	Comtd1	-1.28474	0.000476762
ENSMUSG00000021775	chr14	Nr1d2	-2.00814	9.1732e-06
ENSMUSG00000021779	chr14	Thrb	-3.38099	5.53784e-32	-2.06379	2.67333e-06
ENSMUSG00000021795	chr14	Sftpd	1.44666	1.34143e-07
ENSMUSG00000021798	chr14	Ldb3			3.87823	0.00107634
ENSMUSG00000021822	chr14	Plau	1.63185	5.4392e-10	2.3106	1.04863e-06
ENSMUSG00000021823	chr14	Vcl	1.17732	5.28025e-07
ENSMUSG00000021866	chr14	Anxa11			1.52125	0.00134424
ENSMUSG00000021871	chr14	Gm49342	1.24508	1.4214e-05	1.42308	0.00369274
ENSMUSG00000021876	chr14	Rnase4	-2.72542	2.15863e-26
ENSMUSG00000021877	chr14	Arf4			-1.04969	0.00314897
ENSMUSG00000021880	chr14	Rnase6	2.73635	0.000576921
ENSMUSG00000021886	chr12	Gpr65	4.95345	1.91582e-23	2.06267	0.022493
ENSMUSG00000021902	chr14	Phf7	-1.20085	0.000226575
ENSMUSG00000021917	chr14	Spcs1	-1.97974	2.02578e-12	-1.22548	0.000769562
ENSMUSG00000021922	chr14	Itih4	-3.12413	1.06954e-10	-1.89191	1.36654e-07
ENSMUSG00000021938	chr14	Pspc1	1.80714	6.92083e-07
ENSMUSG00000021939	chr14	Ctsb	1.33177	1.31881e-08	1.22928	0.00161393
ENSMUSG00000021944	chr14	Gata4	-2.50085	1.05046e-22
ENSMUSG00000021948	chr14	Prkcd	1.7377	3.9256e-16
ENSMUSG00000021950	chr14	Anxa8	2.93133	4.24518e-07
ENSMUSG00000021953	chr14	Tdh	-3.79021	6.30213e-47	-2.00201	0.00067723
ENSMUSG00000021959	chr14	Lats2	1.20265	1.70041e-06
ENSMUSG00000021967	chr14	Mrpl57	-1.09963	0.000240843
ENSMUSG00000021978	chr14	Extl3	-2.69318	5.30006e-28	-1.49653	4.45606e-06
ENSMUSG00000021982	chr14	Cdadc1	-1.01598	6.35455e-05
ENSMUSG00000021983	chr14	Atp8a2	-2.5677	1.86292e-08
ENSMUSG00000021996	chr14	Esd			1.18735	0.00575986
ENSMUSG00000021998	chr14	Lcp1	2.59605	1.18964e-28	1.09518	0.0436189
ENSMUSG00000022003	chr14	Slc25a30	2.15532	5.21611e-11	1.49901	0.0329464
ENSMUSG00000022014	chr14	Epsti1	3.36023	1.44776e-27
ENSMUSG00000022026	chr14	Olfm4	3.47732	3.21069e-13	3.87029	0.00847927
ENSMUSG00000022032	chr14	Scara5	-1.7834	4.64279e-13	-1.71754	0.00151746
ENSMUSG00000022033	chr14	Pbk	-1.80496	3.46581e-05
ENSMUSG00000022037	chr14	Clu	1.85703	8.48287e-14	2.66469	2.33562e-10
ENSMUSG00000022040	chr14	Ephx2	-1.34854	0.000578693
ENSMUSG00000022043	chr14	Trim35	1.06887	3.99819e-05	1.10009	0.0123289
ENSMUSG00000022048	chr14	Dpysl2	1.56908	9.97081e-06
ENSMUSG00000022074	chr14	Tnfrsf10b	2.04401	1.40631e-08
ENSMUSG00000022096	chr14	Hr	-1.90248	2.87958e-05
ENSMUSG00000022102	chr14	Dok2	4.05174	8.42605e-37	2.59484	9.68428e-05
ENSMUSG00000022122	chr14	Ednrb	2.05968	1.4035e-18
ENSMUSG00000022126	chr14	Acod1	4.05949	3.25245e-08
ENSMUSG00000022131	chr14	Gpr180	-1.22033	4.50087e-09	-1.1945	0.00316211
ENSMUSG00000022132	chr14	Cldn10	-4.77958	1.45655e-76	-1.79046	1.00707e-06
ENSMUSG00000022136	chr14	Dnajc3	-2.13006	3.20343e-18	-1.85142	2.14193e-09
ENSMUSG00000022142	chr15	Nup155	1.00743	5.36257e-05
ENSMUSG00000022146	chr15	Osmr	2.57854	4.60738e-23	1.72645	0.000117119
ENSMUSG00000022148	chr15	Fyb	3.13024	1.05877e-39	1.40223	0.028495
ENSMUSG00000022150	chr15	Dab2	2.98175	9.75284e-34	1.23122	0.045846
ENSMUSG00000022174	chr14	Dad1	-1.79455	4.64279e-13	-1.49475	1.03509e-05
ENSMUSG00000022176	chr14	Rem2	1.44576	0.0469491
ENSMUSG00000022178	chr14	Ajuba	1.39902	0.000182745
ENSMUSG00000022180	chr14	Slc7a8	-2.19399	6.74004e-17	-1.05288	0.0126286
ENSMUSG00000022186	chr15	Oxct1			-1.17157	0.000552021
ENSMUSG00000022199	chr14	Slc22a17	-1.36158	0.000386421
ENSMUSG00000022214	chr14	Dcaf11	-1.51459	3.06499e-11
ENSMUSG00000022216	chr14	Psme1	1.61069	4.00283e-14	1.58132	7.72074e-05
ENSMUSG00000022217	chr14	Emc9	-1.6003	2.03652e-08	-1.09077	0.0493435
ENSMUSG00000022218	chr14	Tgm1	3.72402	4.36021e-11
ENSMUSG00000022221	chr14	Ripk3	4.08562	1.05567e-27	2.4101	0.00461893
ENSMUSG00000022237	chr15	Ankrd33b	1.20349	0.0203449
ENSMUSG00000022244	chr15	Amacr	-1.45884	1.30936e-05
ENSMUSG00000022253	chr15	Nadk2	-1.023	1.24549e-05
ENSMUSG00000022263	chr15	Trio	1.02139	2.56101e-06
ENSMUSG00000022265	chr15	Ank	-1.09548	2.17307e-07	-1.19991	0.00315366
ENSMUSG00000022270	chr15	Retreg1	-2.37736	5.2959e-18	-1.84409	7.66151e-08
ENSMUSG00000022280	chr15	Rnf19a	1.37036	1.17655e-07
ENSMUSG00000022285	chr15	Ywhaz	1.07543	1.283e-06
ENSMUSG00000022309	chr15	Angpt1	-3.49219	3.45168e-26	-2.16276	2.88969e-05
ENSMUSG00000022312	chr15	Eif3h	-1.06181	0.000399958
ENSMUSG00000022315	chr15	Slc30a8	-1.57643	0.0107668
ENSMUSG00000022323	chr15	Rida	-2.25314	2.5147e-19	-1.48955	0.000950023
ENSMUSG00000022324	chr15	Matn2	-1.22477	8.19259e-08
ENSMUSG00000022325	chr15	Pop1	1.67174	1.08157e-05
ENSMUSG00000022338	chr15	Eny2	-1.00618	1.72307e-05
ENSMUSG00000022339	chr15	Ebag9	-1.28148	1.81176e-05	-1.06923	0.0352582
ENSMUSG00000022340	chr15	Sybu	-2.35916	1.85524e-12	-1.61931	0.0217424
ENSMUSG00000022353	chr15	Mtss1	-1.01958	3.17411e-05
ENSMUSG00000022354	chr15	Ndufb9	-2.35234	4.31347e-17	-1.63793	2.53377e-06
ENSMUSG00000022359	chr15	Wdyhv1	-1.05237	0.000235383
ENSMUSG00000022367	chr15	Has2	3.63764	2.17373e-08
ENSMUSG00000022370	chr15	Mrpl13	-1.02133	2.47646e-06
ENSMUSG00000022372	chr15	Sla	4.82578	5.32748e-34
ENSMUSG00000022377	chr15	Asap1	1.07896	1.51325e-07
ENSMUSG00000022378	chr15	Fam49b	2.10089	2.48491e-23
ENSMUSG00000022382	chr15	Wnt7b	3.19743	2.86926e-16
ENSMUSG00000022383	chr15	Ppara			-2.0904	0.0024833
ENSMUSG00000022389	chr15	Tef	-2.79644	4.09247e-08
ENSMUSG00000022408	chr15	Fam83f	-1.64487	2.21235e-14	-1.08818	0.00859031
ENSMUSG00000022419	chr15	Deptor	-2.22687	2.18894e-16	-1.89697	7.86728e-10
ENSMUSG00000022425	chr15	Enpp2	1.33525	0.00332104
ENSMUSG00000022433	chr15	Csnk1e	1.11172	6.839e-05
ENSMUSG00000022436	chr15	Sh3bp1	2.85658	1.26625e-22
ENSMUSG00000022438	chr15	Parvb	1.51523	1.91491e-09
ENSMUSG00000022439	chr15	Parvg	5.91714	5.19994e-44
ENSMUSG00000022443	chr15	Myh9	1.56789	8.47831e-12
ENSMUSG00000022450	chr15	Ndufa6	-1.1314	2.71876e-05
ENSMUSG00000022452	chr15	Smdt1	-1.21103	2.61765e-07
ENSMUSG00000022462	chr15	Slc38a2	-1.11301	5.04544e-05	-1.29367	8.76921e-05
ENSMUSG00000022472	chr15	Desi1	-1.09052	4.11034e-06
ENSMUSG00000022474	chr15	Pmm1	2.42577	1.03141e-16	4.62155	1.77937e-26
ENSMUSG00000022475	chr15	Hdac7	1.29017	1.21671e-08
ENSMUSG00000022488	chr15	Nckap1l	3.83696	4.09757e-51	1.93826	0.000992761
ENSMUSG00000022489	chr15	Pde1b	2.77612	5.70065e-07
ENSMUSG00000022498	chr16	Txndc11	-2.08964	1.16052e-19	-1.85455	5.70362e-10
ENSMUSG00000022503	chr16	Nubp1			1.02141	0.0217424
ENSMUSG00000022504	chr16	Ciita	3.04173	3.6369e-08
ENSMUSG00000022508	chr16	Bcl6	2.36907	2.71829e-06	1.44101	0.0227332
ENSMUSG00000022534	chr16	Mefv	7.19537	8.18566e-20	4.73597	0.000152691
ENSMUSG00000022546	chr15	Gpt	-3.07314	8.93603e-43	-1.11568	0.0062377
ENSMUSG00000022562	chr15	Oplah	-1.05124	1.20237e-05
ENSMUSG00000022570	chr15	Tsta3	-1.3526	7.61188e-08
ENSMUSG00000022575	chr15	Gsdmd	2.97671	5.78023e-24	1.7131	0.0102946
ENSMUSG00000022579	chr15	Gpihbp1	-2.60291	6.48593e-10
ENSMUSG00000022584	chr15	Ly6c2	4.86181	1.79126e-21	1.88861	0.0361931
ENSMUSG00000022586	chr15	Ly6i	3.59915	8.65008e-06
ENSMUSG00000022591	chr1	Gm9747	-1.06983	0.0209319
ENSMUSG00000022594	chr15	Lynx1			1.26164	0.015376
ENSMUSG00000022602	chr15	Arc	1.39409	0.000561761
ENSMUSG00000022629	chr15	Kif21a	-2.21152	1.07912e-25	-1.49901	2.49725e-06
ENSMUSG00000022637	chr16	Cblb	1.20746	7.4094e-06
ENSMUSG00000022639	chr16	Dubr	1.61417	0.000357913
ENSMUSG00000022651	chr16	Retnlg	3.54882	7.32957e-13	9.12806	7.551e-06
ENSMUSG00000022667	chr16	Cd200r1	4.09356	4.19232e-12
ENSMUSG00000022671	chr16	Mzt2	-1.1224	2.69566e-06
ENSMUSG00000022673	chr16	Mcm4	1.37591	1.56134e-07
ENSMUSG00000022677	chr16	Fopnl	-1.39059	9.74402e-11
ENSMUSG00000022679	chr16	Mpv17l	-3.59465	3.47035e-25	-2.81555	2.25158e-07
ENSMUSG00000022742	chr16	Cpox	-1.31167	7.27355e-08	-1.52678	7.43391e-06
ENSMUSG00000022756	chr16	Slc7a4	-2.25274	2.4486e-18	-1.47282	0.00230794
ENSMUSG00000022763	chr16	Aifm3	-1.95486	7.62805e-05
ENSMUSG00000022769	chr16	Sdf2l1	-1.81068	3.18639e-10	-1.74276	2.70293e-07
ENSMUSG00000022790	chr16	Igsf11	-1.03444	0.000312605
ENSMUSG00000022793	chr16	B4galt4	-2.15017	9.60675e-23	-1.46078	1.351e-05
ENSMUSG00000022807	chr16	Osbpl11	2.00973	1.60309e-14
ENSMUSG00000022820	chr16	Ndufb4	-1.57092	1.02507e-07
ENSMUSG00000022822	chr16	Abcc5	1.06625	0.000576476
ENSMUSG00000022831	chr16	Hcls1	4.32117	5.48478e-63	1.69592	0.00905837
ENSMUSG00000022853	chr16	Ehhadh	-2.80792	2.56267e-33	-1.91826	3.67842e-06
ENSMUSG00000022863	chr16	Btg3			1.14045	0.0310347
ENSMUSG00000022864	chr16	D16Ertd472e	1.17115	0.00271364
ENSMUSG00000022865	chr16	Cxadr			1.42632	0.000473554
ENSMUSG00000022871	chr16	Fetub	-2.26981	0.000559134
ENSMUSG00000022876	chr16	Samsn1	5.74366	3.85408e-24
ENSMUSG00000022883	chr16	Robo1	1.51411	0.00835447
ENSMUSG00000022890	chr16	Atp5j	-1.4549	7.23284e-10	-1.4026	6.055e-05
ENSMUSG00000022901	chr16	Cd86	3.07086	3.64253e-10
ENSMUSG00000022906	chr16	Parp9	1.26829	1.39473e-06	1.43707	0.00128296
ENSMUSG00000022912	chr16	Pros1	1.35696	4.16609e-11	1.06503	0.0414101
ENSMUSG00000022945	chr16	Chaf1b	1.26977	0.000228753
ENSMUSG00000022951	chr16	Rcan1	1.37753	1.01459e-10	1.31385	0.000988289
ENSMUSG00000022952	chr16	Runx1	3.82705	2.59026e-24
ENSMUSG00000022956	chr16	Atp5o	-2.13469	4.21974e-14	-1.60534	7.02483e-06
ENSMUSG00000022957	chr16	Itsn1	1.6236	5.94059e-15	1.41342	0.00770754
ENSMUSG00000022960	chr16	Donson	1.17859	0.000155978
ENSMUSG00000022965	chr16	Ifngr2	1.28231	1.78305e-08	1.13728	0.00470221
ENSMUSG00000022967	chr16	Ifnar1	1.62997	2.17407e-13
ENSMUSG00000022973	chr16	Synj1	1.40801	1.92549e-09
ENSMUSG00000022978	chr16	Mis18a	1.29008	0.0106552
ENSMUSG00000022993	chr15	4930415O20Rik	-4.79106	4.6554e-22	-2.38	3.48154e-05
ENSMUSG00000022994	chr15	Adcy6	-1.05245	8.26218e-05
ENSMUSG00000023004	chr15	Tuba1b	1.45943	8.10584e-12	1.3826	0.00090198
ENSMUSG00000023009	chr15	Nckap5l	1.32481	0.00143051
ENSMUSG00000023011	chr15	Faim2	1.20586	0.00453673	2.13105	0.0411606
ENSMUSG00000023021	chr15	Cers5	1.57952	7.54951e-10	1.4994	0.00243288
ENSMUSG00000023031	chr15	Cela1	-2.92026	1.14803e-22	-1.89037	1.13004e-06
ENSMUSG00000023032	chr15	Slc4a8	1.58964	0.0117416
ENSMUSG00000023034	chr15	Nr4a1	1.17658	0.00116784
ENSMUSG00000023039	chr15	Krt7	2.55478	5.47003e-30	2.20237	0.00700748
ENSMUSG00000023043	chr15	Krt18	2.38582	2.29107e-27	3.31421	8.39531e-15
ENSMUSG00000023044	chr15	Csad	-1.0059	5.9192e-05
ENSMUSG00000023045	chr15	Soat2	1.50309	0.00365993	2.70786	0.00170367
ENSMUSG00000023048	chr15	Prr13	1.08002	1.21453e-07	1.1709	0.00452493
ENSMUSG00000023050	chr15	Map3k12	-1.01428	8.8836e-06
ENSMUSG00000023067	chr17	Cdkn1a	1.1982	1.60785e-06	2.49571	4.50199e-06
ENSMUSG00000023073	chr8	Slc10a2	3.3474	7.88408e-06
ENSMUSG00000023078	chr5	Cxcl13	5.23801	2.02727e-08	2.45464	0.0339017
ENSMUSG00000023089	chr6	Ndufa5	-1.01505	0.000178227
ENSMUSG00000023122	chr17	Sult1c2	-3.64751	2.75699e-24	-2.27536	3.81659e-05
ENSMUSG00000023140	chr6	Reg2	-1.82548	0.000927575
ENSMUSG00000023169	chr15	Slc38a1	1.1687	0.000418188
ENSMUSG00000023175	chr10	Bsg	-1.91807	2.38422e-13	-1.4249	3.56673e-05
ENSMUSG00000023186	chr9	Vwa5a	1.54499	3.43859e-12	1.5768	4.76673e-05
ENSMUSG00000023206	chr2	Il15ra	1.71014	0.000473443
ENSMUSG00000023232	chr4	Serinc2			1.43538	0.0059398
ENSMUSG00000023249	chr9	Parp3	2.70077	7.72048e-18	2.03994	3.30852e-05
ENSMUSG00000023259	chr9	Slc26a6	-2.46216	5.74968e-24	-2.12318	9.05941e-08
ENSMUSG00000023262	chr9	Acy1	-1.151	4.27839e-05	-1.1995	0.0363167
ENSMUSG00000023272	chr15	Creld2	-2.2176	5.35644e-14	-1.8569	2.8106e-06
ENSMUSG00000023277	chr9	Twf2	1.12391	4.31379e-05
ENSMUSG00000023341	chr16	Mx2	3.25923	9.02314e-05
ENSMUSG00000023349	chr6	Clec4n	3.93629	1.86712e-20	3.06096	0.00883263
ENSMUSG00000023387	chr14	Kcnk16	-1.11259	0.0156623	-1.65686	0.0324735
ENSMUSG00000023393	chr2	Slc17a9	-1.80601	2.20304e-11	-2.55362	8.84353e-06
ENSMUSG00000023411	chr14	Nfatc4	1.10647	0.00462248
ENSMUSG00000023433	chr4	Cela3b	-3.28056	2.55074e-26	-1.7013	1.04442e-05
ENSMUSG00000023460	chr17	Rab12	1.13007	0.000312413
ENSMUSG00000023495	chr9	Pcbp4	-1.14283	3.98557e-07
ENSMUSG00000023505	chr6	Cdca3	-2.55114	5.21219e-09
ENSMUSG00000023571	chr4	C1qtnf12	-2.02047	5.70003e-10
ENSMUSG00000023707	chr5	Ogfod2	-1.41971	1.28904e-08
ENSMUSG00000023755	chr15	Rhebl1	1.85594	0.0156395
ENSMUSG00000023781	chr11	Hes7	-1.30957	0.000106928
ENSMUSG00000023800	chr17	Tiam2	-1.25587	0.00205461	-1.55525	0.0229191
ENSMUSG00000023806	chr17	Rsph3b	-2.06722	2.25171e-14	-1.57451	0.000801747
ENSMUSG00000023827	chr17	Agpat4	1.89907	4.28722e-09
ENSMUSG00000023861	chr17	Mpc1	-1.47714	4.7309e-06	-1.45772	0.00054161
ENSMUSG00000023886	chr17	Smoc2	-1.57767	8.90947e-12	-1.32153	0.00160616
ENSMUSG00000023903	chr17	Mmp25	3.22847	1.4892e-05	3.40312	0.0088899
ENSMUSG00000023904	chr17	Hcfc1r1	-1.2851	4.04381e-09	-1.09127	0.00615069
ENSMUSG00000023905	chr17	Tnfrsf12a	3.72252	3.5767e-56	3.44072	1.23104e-10
ENSMUSG00000023913	chr17	Pla2g7	4.35423	1.45036e-63	2.05221	0.00290679
ENSMUSG00000023915	chr17	Tnfrsf21	1.65237	5.09482e-13
ENSMUSG00000023921	chr17	Mmut	-2.17489	3.20469e-24	-2.16211	2.24396e-12
ENSMUSG00000023927	chr17	Satb1	2.19493	0.00289174
ENSMUSG00000023944	chr17	Hsp90ab1	1.32763	1.14888e-08	1.69218	5.60523e-06
ENSMUSG00000023947	chr17	Nfkbie	3.03786	3.79435e-21
ENSMUSG00000023951	chr17	Vegfa	-1.24838	1.75763e-06	-1.22965	0.000276339
ENSMUSG00000023959	chr17	Clic5	-2.24151	2.58777e-08
ENSMUSG00000023960	chr17	Enpp5	-1.65993	2.31232e-15
ENSMUSG00000023963	chr17	Cyp39a1	-2.47338	3.40823e-22	-2.71002	1.02766e-17
ENSMUSG00000023966	chr17	Rsph9	-1.55757	4.34473e-06
ENSMUSG00000023977	chr17	Ubr2			-1.12553	0.00371569
ENSMUSG00000023992	chr17	Trem2	4.14357	2.65188e-21	4.14725	0.000102255
ENSMUSG00000023994	chr17	Nfya	1.29617	9.14688e-08
ENSMUSG00000024013	chr17	Fgd2	2.74917	1.43062e-11
ENSMUSG00000024014	chr17	Pim1	1.61384	2.85025e-08
ENSMUSG00000024027	chr17	Glp1r	-2.69555	2.17903e-31	-1.72817	1.63804e-08
ENSMUSG00000024028	chr17	Tff2	-4.9902	3.01611e-48	-2.76823	8.75604e-12
ENSMUSG00000024033	chr17	Rsph1	1.43023	0.0403727
ENSMUSG00000024038	chr17	Ndufv3	-2.32589	7.93196e-18	-1.843	3.9372e-09
ENSMUSG00000024039	chr17	Cbs	-3.32157	1.07607e-37	-1.90529	7.8693e-07
ENSMUSG00000024044	chr17	Epb41l3	1.11887	0.000809725
ENSMUSG00000024048	chr17	Myl12a	1.49077	5.8677e-12	1.12949	0.00376142
ENSMUSG00000024052	chr17	Lpin2	1.28893	9.61299e-10	1.05379	0.0201903
ENSMUSG00000024053	chr17	Emilin2	3.39096	3.86679e-38	2.51805	0.00266178
ENSMUSG00000024054	chr17	Smchd1	1.19512	7.73169e-09
ENSMUSG00000024055	chr17	Cyp4f13	-1.02871	3.28244e-05
ENSMUSG00000024063	chr17	Lbh	-1.57742	3.65618e-11
ENSMUSG00000024065	chr17	Ehd3	2.48148	8.11655e-10
ENSMUSG00000024066	chr17	Xdh	2.47267	6.23523e-27	1.23817	0.0367427
ENSMUSG00000024077	chr17	Strn	1.22937	2.17445e-07
ENSMUSG00000024079	chr17	Eif2ak2	1.55595	4.87521e-07	1.19803	0.0183588
ENSMUSG00000024085	chr17	Man2a1			-1.04815	0.00255264
ENSMUSG00000024087	chr17	Cyp1b1	3.47174	3.15105e-37
ENSMUSG00000024097	chr17	Srsf7	1.08283	4.17277e-07	1.02396	0.0140419
ENSMUSG00000024099	chr17	Ndufv2	-1.33068	7.35017e-08
ENSMUSG00000024132	chr17	Eci1	-1.59261	7.368e-13
ENSMUSG00000024150	chr17	Mcfd2	-2.20003	8.76277e-19	-2.248	8.96419e-13
ENSMUSG00000024158	chr17	Hagh	-1.18677	8.34427e-08
ENSMUSG00000024164	chr17	C3	2.4101	4.51391e-22	1.43962	0.0118735
ENSMUSG00000024168	chr17	Tmem204	-1.56817	7.04068e-06
ENSMUSG00000024174	chr17	Pot1b	1.4039	0.00224581
ENSMUSG00000024180	chr17	Tmem8	-1.39784	3.55923e-09	-1.04076	0.00496425
ENSMUSG00000024181	chr17	Mrpl28	-1.18366	1.35146e-06
ENSMUSG00000024184	chr17	Pdia2	-3.88315	1.04355e-30	-2.60891	8.21228e-14
ENSMUSG00000024186	chr17	Rgs11	-3.31049	5.5031e-33	-2.51576	7.97804e-08
ENSMUSG00000024190	chr17	Dusp1	2.30388	1.05964e-19
ENSMUSG00000024205	chr11	Rpl36-ps2	-1.0034	0.00848867
ENSMUSG00000024208	chr17	Uqcc2	-1.00287	2.95221e-06
ENSMUSG00000024215	chr17	Spdef	-2.89639	3.6592e-36	-1.40543	0.0024017
ENSMUSG00000024220	chr17	Zfp523	-1.1195	1.02098e-05
ENSMUSG00000024222	chr17	Fkbp5	2.23523	1.22106e-12
ENSMUSG00000024225	chr17	Clps	-5.40047	1.22983e-61	-3.72445	1.4299e-24
ENSMUSG00000024228	chr17	Nudt12	-1.82646	0.000249223
ENSMUSG00000024235	chr18	Map3k8	3.89942	1.00189e-10
ENSMUSG00000024270	chr18	Slc39a6	1.77571	2.70649e-13	1.18277	0.0455642
ENSMUSG00000024292	chr17	Cyp4f14	-3.23971	1.60589e-14
ENSMUSG00000024300	chr17	Myo1f	4.34576	6.02978e-28	2.43194	2.06172e-05
ENSMUSG00000024308	chr17	Tapbp	1.52133	4.29146e-11	1.57602	1.99005e-05
ENSMUSG00000024327	chr17	Slc39a7	-1.04053	1.20083e-05	-1.10788	0.00173756
ENSMUSG00000024338	chr17	Psmb8	3.59295	5.12986e-48	1.72736	0.0193984
ENSMUSG00000024339	chr17	Tap2	1.46582	5.3382e-10	1.736	5.93114e-06
ENSMUSG00000024349	chr18	Tmem173	3.01033	2.67343e-35	1.44242	0.0499851
ENSMUSG00000024357	chr18	Sil1	-2.63314	2.68942e-27	-2.04649	7.17161e-10
ENSMUSG00000024384	chr18	Iws1	1.02139	0.000121857
ENSMUSG00000024386	chr18	Proc	-1.37783	0.000164144
ENSMUSG00000024395	chr18	Lims2	-1.42411	4.05833e-05
ENSMUSG00000024397	chr17	Aif1	4.78953	2.12189e-36	1.96579	0.02362
ENSMUSG00000024399	chr17	Ltb	4.10175	1.01516e-14
ENSMUSG00000024401	chr17	Tnf	5.01503	4.31273e-08	3.44618	0.00473379
ENSMUSG00000024413	chr18	Npc1	1.45199	1.34938e-11
ENSMUSG00000024421	chr18	Lama3	-1.15592	0.00191771
ENSMUSG00000024423	chr18	Impact	1.45368	3.3964e-05
ENSMUSG00000024424	chr18	Ttc39c	1.64037	0.000299348
ENSMUSG00000024440	chr18	Pcdh12	-1.70445	8.70397e-06
ENSMUSG00000024472	chr18	Dcp2	1.80343	9.23663e-12
ENSMUSG00000024480	chr18	Ap3s1	-1.23212	1.73359e-08	-1.01948	0.00384612
ENSMUSG00000024486	chr18	Hbegf	2.2525	8.17027e-10
ENSMUSG00000024487	chr18	Yipf5	-1.22911	6.53333e-08
ENSMUSG00000024498	chr18	Tcerg1	1.07278	2.02474e-06
ENSMUSG00000024501	chr18	Dpysl3	1.6873	6.94811e-15	1.4022	0.0292044
ENSMUSG00000024503	chr18	Spink1	-2.52547	7.98775e-14	-1.27353	0.00095227
ENSMUSG00000024511	chr18	Rab27b	-1.84679	4.28282e-16	-2.19042	3.85543e-09
ENSMUSG00000024516	chr18	Sec11c	-3.26041	1.60764e-28	-2.66704	1.73333e-18
ENSMUSG00000024521	chr18	Pmaip1	4.03698	3.21596e-11
ENSMUSG00000024526	chr18	Cidea	4.086	0.000165938	8.05456	0.00017069
ENSMUSG00000024529	chr18	Lox	2.32272	4.64872e-27	2.35224	0.00352117
ENSMUSG00000024533	chr18	Spire1	1.34661	6.0567e-06
ENSMUSG00000024538	chr18	Ppic	-2.5443	1.14815e-20	-2.61782	1.5533e-12
ENSMUSG00000024539	chr18	Ptpn2			1.1748	0.0438031
ENSMUSG00000024588	chr18	Fech	-1.48709	1.37144e-10	-1.10919	0.0050782
ENSMUSG00000024590	chr18	Lmnb1	1.26505	1.03108e-08
ENSMUSG00000024594	chr18	Prrc1	-1.00378	1.24748e-05	-1.07215	0.0031207
ENSMUSG00000024597	chr18	Slc12a2			-1.11857	0.00103386
ENSMUSG00000024608	chr18	Rps14	-1.10051	0.00086864
ENSMUSG00000024610	chr18	Cd74	2.63071	5.60833e-10
ENSMUSG00000024613	chr18	Tcof1	1.66275	6.23597e-16
ENSMUSG00000024614	chr18	Tmx3	1.18441	1.47453e-07
ENSMUSG00000024621	chr18	Csf1r	2.19575	1.14182e-18
ENSMUSG00000024640	chr19	Psat1	-1.13395	5.36617e-06	-1.27667	0.000677432
ENSMUSG00000024642	chr19	Tle4	1.64203	1.75095e-08
ENSMUSG00000024644	chr18	Cndp2	1.77194	4.00795e-12	1.14722	0.0169083
ENSMUSG00000024654	chr19	Asrgl1	-1.85849	2.36288e-09	-1.14233	0.0354815
ENSMUSG00000024659	chr19	Anxa1	1.61999	2.24053e-13	1.79786	0.00643761
ENSMUSG00000024663	chr19	Rab3il1	1.54783	1.58603e-10
ENSMUSG00000024665	chr19	Fads2	-1.54627	3.5102e-08
ENSMUSG00000024666	chr19	Tmem138	1.62468	0.000252253
ENSMUSG00000024672	chr19	Ms4a7	3.24645	1.06642e-23	1.94515	0.00679516
ENSMUSG00000024675	chr19	Ms4a4c	9.15674	1.61321e-49	2.31131	0.0321648
ENSMUSG00000024677	chr19	Ms4a6b	5.10755	1.51025e-74
ENSMUSG00000024679	chr19	Ms4a6d	6.49212	1.51054e-82	3.47914	2.0346e-06
ENSMUSG00000024691	chr19	Fam111a	3.47074	1.14591e-37	1.52983	0.0117057
ENSMUSG00000024696	chr19	Lpxn	4.27638	6.32276e-32	1.84402	0.024121
ENSMUSG00000024697	chr19	Gna14	-2.87632	1.12635e-28	-1.35144	0.00590357
ENSMUSG00000024712	chr19	Rfk	-1.08592	2.17269e-06
ENSMUSG00000024713	chr19	Pcsk5	1.69895	7.23306e-09
ENSMUSG00000024725	chr19	Ostf1	1.58125	1.1979e-13
ENSMUSG00000024730	chr19	Ms4a8a	5.09842	6.75181e-19
ENSMUSG00000024736	chr19	Tmem132a	1.21411	9.13808e-05
ENSMUSG00000024737	chr19	Slc15a3	3.34632	1.75485e-26	2.12374	1.69287e-05
ENSMUSG00000024747	chr19	Aldh1a7	-4.71842	2.20862e-67	-3.09803	6.87897e-15
ENSMUSG00000024754	chr19	Cemip2	2.26064	1.02248e-16
ENSMUSG00000024772	chr19	Ehd1	1.50487	3.65612e-12
ENSMUSG00000024780	chr19	Cdc37l1	-1.06752	2.93955e-05
ENSMUSG00000024781	chr19	Lipa	2.12722	2.959e-21	1.46369	0.000686591
ENSMUSG00000024782	chr19	Ak3	-1.99576	3.68443e-14	-1.26284	0.000310667
ENSMUSG00000024789	chr19	Jak2	1.0522	2.54676e-07
ENSMUSG00000024800	chr19	Rpp30	1.26623	0.00104897
ENSMUSG00000024803	chr19	Ankrd1	4.61007	1.22623e-34
ENSMUSG00000024807	chr19	Syvn1	-1.37912	4.13117e-07	-1.60874	3.01309e-06
ENSMUSG00000024810	chr19	Il33	3.7031	1.11211e-45
ENSMUSG00000024816	chr19	Frmd8	1.77919	1.50429e-14	1.14419	0.0213276
ENSMUSG00000024818	chr19	Slc25a45	-1.29667	9.6408e-08
ENSMUSG00000024830	chr19	Rps6kb2	1.28833	0.00320891
ENSMUSG00000024835	chr19	Coro1b	1.0862	5.58811e-07	1.17593	0.00175284
ENSMUSG00000024845	chr19	Tmem134	-1.07998	5.48072e-06
ENSMUSG00000024857	chr19	Cabp2	-1.51332	4.31024e-09
ENSMUSG00000024858	chr19	Grk2	1.03734	1.81504e-06
ENSMUSG00000024867	chr19	Pip5k1b	-1.72766	5.38322e-08	-1.11904	0.0249397
ENSMUSG00000024869	chr19	Gm49405	-1.15031	3.99806e-05
ENSMUSG00000024875	chr19	Yif1a	-1.10511	2.2769e-06
ENSMUSG00000024883	chr19	Rin1	2.53536	1.60648e-15	4.46914	3.66003e-06
ENSMUSG00000024885	chr19	Aldh3b1	2.68032	1.58278e-21	3.22893	6.52572e-07
ENSMUSG00000024887	chr19	Asah2	-1.83409	1.25802e-14	-1.29298	0.00137653
ENSMUSG00000024889	chr19	Rce1			1.03224	0.0451998
ENSMUSG00000024892	chr19	Pcx	-2.63461	3.29135e-26	-1.79076	3.87012e-07
ENSMUSG00000024897	chr19	Apba1			-1.72177	0.00364019
ENSMUSG00000024907	chr19	Gal	-4.84123	2.46248e-67	-4.16118	5.30735e-17
ENSMUSG00000024909	chr19	Efemp2	1.40194	7.34261e-09	1.41146	0.0182463
ENSMUSG00000024912	chr19	Fosl1	3.98882	1.33585e-13
ENSMUSG00000024921	chr19	Smarca2	-1.04204	8.62857e-05
ENSMUSG00000024924	chr19	Vldlr	-1.72707	1.02515e-15	-1.88862	5.96891e-08
ENSMUSG00000024927	chr19	Rela	1.04602	2.58651e-06	1.71462	0.000188231
ENSMUSG00000024937	chr19	Ehbp1l1	3.04155	1.3986e-37	1.63728	0.0026062
ENSMUSG00000024940	chr19	Ltbp3	-1.22598	6.88666e-07
ENSMUSG00000024942	chr19	Capn1	1.05487	1.83425e-07	1.43371	0.000173204
ENSMUSG00000024952	chr19	Rps6ka4	1.03853	2.2706e-07
ENSMUSG00000024962	chr19	Vegfb	-1.69992	2.52054e-10	-1.16127	0.0192299
ENSMUSG00000024963	chr19	Dnajc4	-1.10406	0.000162432
ENSMUSG00000024965	chr19	Fermt3	3.68313	8.10215e-40	1.57018	0.0284987
ENSMUSG00000024972	chr19	Lgals12	-5.20529	9.58505e-38	-3.17232	8.89857e-11
ENSMUSG00000024975	chr19	Pdcd4	-2.02115	2.20767e-09
ENSMUSG00000024978	chr19	Gpam	-1.41537	1.41886e-09	-1.1971	0.000545272
ENSMUSG00000024990	chr19	Rbp4	-1.98744	0.000721276
ENSMUSG00000025001	chr19	Hells	1.77822	6.62588e-07
ENSMUSG00000025007	chr19	Aldh18a1	-1.9257	1.41493e-16	-1.97446	1.49381e-08
ENSMUSG00000025025	chr19	Mxi1	-1.13876	2.15125e-06
ENSMUSG00000025035	chr19	Arl3	-1.21371	3.60545e-07	-1.32113	0.00529568
ENSMUSG00000025036	chr19	Sfxn2	-2.12209	1.07013e-20	-2.22616	2.16731e-11
ENSMUSG00000025040	chrX	Fundc1	-1.10259	6.49561e-07
ENSMUSG00000025044	chr8	Msr1	6.81744	5.63732e-97	3.34283	4.68073e-07
ENSMUSG00000025058	chrX	5430427O19Rik	4.52636	2.42016e-10
ENSMUSG00000025059	chrX	Gk	3.00082	1.10439e-14
ENSMUSG00000025060	chr19	Slk	1.0592	1.53423e-06
ENSMUSG00000025068	chr19	Gsto1	-1.45744	1.30697e-07	-1.2407	0.000382171
ENSMUSG00000025075	chr19	Habp2	-3.83425	3.87291e-39	-2.85903	2.07229e-14
ENSMUSG00000025076	chr19	Casp7			1.8125	0.000454423
ENSMUSG00000025089	chr19	Gfra1	-2.22384	1.56177e-05	-2.38734	3.14552e-06
ENSMUSG00000025091	chr19	Pnliprp2	-3.42195	1.16111e-28	-1.91593	1.13587e-07
ENSMUSG00000025104	chr7	Hdgfl3	1.28836	9.33732e-05
ENSMUSG00000025130	chr11	P4hb	-3.05049	5.48952e-25	-2.38658	1.86556e-13
ENSMUSG00000025134	chr11	Alyref	1.48153	1.64103e-08
ENSMUSG00000025139	chr7	Tollip			-1.03827	0.0026062
ENSMUSG00000025140	chr11	Pycr1	-3.55792	1.08545e-31	-2.4573	3.73738e-11
ENSMUSG00000025144	chr11	Cenpx	-1.95743	5.70801e-20	-1.47044	0.000907053
ENSMUSG00000025145	chr11	Lrrc45	-1.22425	2.13925e-06	-1.16428	0.00705802
ENSMUSG00000025150	chr11	Cbr2	1.4172	7.08034e-09
ENSMUSG00000025151	chrX	Maged1	-1.36742	2.24198e-07
ENSMUSG00000025158	chr11	Rfng	-1.91832	4.16808e-20	-1.97531	3.00623e-06
ENSMUSG00000025161	chr11	Slc16a3	5.35213	3.10746e-34	3.30893	0.00168776
ENSMUSG00000025163	chr11	Cd7	4.3051	1.84146e-06
ENSMUSG00000025169	chr11	Ogfod3	-2.16054	1.42817e-12	-1.5534	0.00163643
ENSMUSG00000025175	chr11	Fn3k	-5.69477	2.2426e-19	-3.56849	1.68294e-06
ENSMUSG00000025185	chr19	Loxl4	3.19734	7.69036e-09
ENSMUSG00000025192	chr19	Entpd7	-1.07243	9.89052e-06	-1.17964	0.000673823
ENSMUSG00000025196	chr19	Cpn1	-4.6712	3.42286e-61	-2.91631	1.17865e-17
ENSMUSG00000025203	chr19	Scd2	-1.37769	1.83841e-07	-1.37422	0.000976703
ENSMUSG00000025204	chr19	Ndufb8	-1.73665	1.06954e-10	-1.2652	0.000785598
ENSMUSG00000025207	chr19	Sema4g	-2.03651	0.0017973
ENSMUSG00000025218	chr19	Poll	-1.51428	2.08212e-11
ENSMUSG00000025221	chr19	Kcnip2	-4.86506	2.39632e-53	-3.75404	2.8693e-12
ENSMUSG00000025224	chr19	Gbf1	-1.03857	1.63504e-05	-1.10418	0.00357873
ENSMUSG00000025225	chr19	Nfkb2	2.81631	5.90977e-34	2.37598	7.54096e-07
ENSMUSG00000025255	chr3	Zfhx4	1.07893	0.0465198
ENSMUSG00000025260	chrX	Hsd17b10	-1.35694	2.33469e-07
ENSMUSG00000025262	chrX	Fam120c	-1.04615	0.00288195
ENSMUSG00000025270	chrX	Alas2	-5.09108	1.07299e-19	-2.21107	0.00455666
ENSMUSG00000025279	chr14	Dnase1l3	3.37616	0.000617916
ENSMUSG00000025283	chrX	Sat1	1.61231	2.99166e-12	1.39273	0.000231306
ENSMUSG00000025287	chrX	Acot9	1.07751	1.48362e-06	1.25552	0.0181906
ENSMUSG00000025289	chrX	Prdx4	-4.41924	2.48466e-37	-2.7791	1.64006e-13
ENSMUSG00000025290	chr14	Rps24	-1.36603	9.83978e-05
ENSMUSG00000025321	chr12	Itgb8	1.09994	0.00757808
ENSMUSG00000025324	chr7	Atp10a	2.10281	1.07787e-10
ENSMUSG00000025330	chr4	Padi4	5.0518	1.10781e-28	5.04802	0.0024233
ENSMUSG00000025340	chr5	Rabgef1	1.01812	0.000321014
ENSMUSG00000025352	chr10	Gdf11	2.2218	0.000726041
ENSMUSG00000025355	chr10	Mmp19	2.60216	4.24825e-32	1.89701	0.0106574
ENSMUSG00000025362	chr10	Rps26	-1.50384	2.89455e-06
ENSMUSG00000025366	chr10	Esyt1	1.55332	7.368e-13	1.14053	0.00469826
ENSMUSG00000025369	chr10	Smarcc2			-1.02386	0.00935317
ENSMUSG00000025374	chr10	Nabp2	-1.06657	1.5427e-07
ENSMUSG00000025381	chr10	Cnpy2	-2.0641	9.44623e-16	-1.12593	0.00486473
ENSMUSG00000025393	chr10	Atp5b	-1.00351	5.86342e-05
ENSMUSG00000025402	chr10	Nab2	2.46962	2.30268e-13	1.80031	0.00461893
ENSMUSG00000025422	chr10	Agap2	2.5217	1.70218e-05
ENSMUSG00000025453	chr13	Nnt	-2.90501	4.45444e-26	-3.17398	1.47574e-17
ENSMUSG00000025465	chr7	Echs1	-1.78074	2.06052e-13	-1.27746	0.000667331
ENSMUSG00000025466	chr7	Fuom	-1.29654	0.000142983
ENSMUSG00000025473	chr7	Adam8	6.32311	8.21207e-75	3.02533	0.00358405
ENSMUSG00000025478	chr7	Dpysl4	-1.426	0.00322643
ENSMUSG00000025479	chr7	Cyp2e1	-2.15467	0.0408877
ENSMUSG00000025481	chr7	Urah	-1.69594	4.44408e-11
ENSMUSG00000025486	chr7	Sirt3	-1.45161	3.86208e-05
ENSMUSG00000025491	chr7	Ifitm1	1.81525	1.93621e-07
ENSMUSG00000025492	chr7	Ifitm3			1.12617	0.0182844
ENSMUSG00000025498	chr7	Irf7	3.01317	1.14657e-12	1.86391	0.000238286
ENSMUSG00000025507	chr7	Pidd1	1.06228	0.0204993
ENSMUSG00000025508	chr7	Rplp2	-1.04612	0.00418343
ENSMUSG00000025511	chr7	Tspan4			1.11243	0.00868883
ENSMUSG00000025512	chr7	Chid1	-2.02401	3.76035e-16	-1.48371	6.71642e-06
ENSMUSG00000025532	chr5	Crcp	1.12381	4.80543e-05
ENSMUSG00000025545	chr14	Clybl	-2.54362	1.18376e-18	-1.90326	0.000229148
ENSMUSG00000025586	chr7	Cpeb1	1.72919	0.000103056
ENSMUSG00000025613	chr16	Cct8	1.02234	5.14354e-06	1.00881	0.010888
ENSMUSG00000025646	chr9	Atrip	1.17455	7.19434e-05
ENSMUSG00000025647	chr9	Shisa5	1.81115	3.56866e-17	1.32737	0.00375602
ENSMUSG00000025648	chr9	Pfkfb4	1.45894	7.29704e-05
ENSMUSG00000025665	chrX	Rps6ka6	-1.62797	0.000180404
ENSMUSG00000025731	chr17	Mettl26	-3.09711	2.18358e-28	-1.85066	7.97246e-08
ENSMUSG00000025732	chr17	Mcrip2	-2.29672	1.48395e-21	-1.14634	0.019943
ENSMUSG00000025736	chr17	Jmjd8	-1.34043	5.8012e-07
ENSMUSG00000025742	chrX	Prps2	-1.06269	1.10587e-05
ENSMUSG00000025743	chr4	Sdc3	3.1742	1.28182e-27	1.58483	0.00374449
ENSMUSG00000025757	chr3	Hspa4l	1.4336	5.99752e-08	1.52998	0.00383683
ENSMUSG00000025762	chr3	Larp1b	-1.69341	4.74784e-16	-1.60892	8.52061e-07
ENSMUSG00000025779	chr1	Ly96	1.8934	0.000938959
ENSMUSG00000025780	chr2	Itih5	-2.33527	3.57376e-26	-1.37525	0.00226206
ENSMUSG00000025781	chr2	Atp5c1	-1.3701	1.20821e-07
ENSMUSG00000025784	chr9	Clec3b	-2.47698	2.43476e-21	-1.26787	0.00277272
ENSMUSG00000025790	chr7	Slco3a1	1.558	8.29045e-11
ENSMUSG00000025792	chr11	Slc25a10	-1.39653	9.90277e-12
ENSMUSG00000025804	chr9	Ccr1	6.25572	1.91644e-76	2.98097	0.00084929
ENSMUSG00000025810	chr8	Nrp1			1.21708	0.00134851
ENSMUSG00000025813	chr7	Homer2	-2.69788	3.78418e-30	-1.50064	6.76172e-05
ENSMUSG00000025815	chr2	Dhtkd1			-2.41187	0.000392804
ENSMUSG00000025825	chr5	Iscu	-1.39547	2.21679e-10	-1.05895	0.00434706
ENSMUSG00000025868	chr13	Higd2a	-1.04151	3.99082e-06
ENSMUSG00000025871	chr13	4833439L19Rik	-1.84645	5.30904e-13	-1.28023	7.41539e-05
ENSMUSG00000025875	chr13	Tspan17			1.44942	0.0378669
ENSMUSG00000025876	chr13	Unc5a	-1.75462	6.06609e-17	-1.21252	0.011379
ENSMUSG00000025877	chr13	Hk3	4.6865	3.39866e-26
ENSMUSG00000025888	chr9	Casp1	3.37885	8.0866e-13
ENSMUSG00000025889	chr6	Snca	-4.79048	8.84451e-10
ENSMUSG00000025911	chr1	Adhfe1	-4.09452	1.7309e-36	-3.58063	9.54863e-11
ENSMUSG00000025912	chr1	Mybl1	2.43105	0.000217255
ENSMUSG00000025915	chr1	Sgk3	1.85901	4.08446e-10
ENSMUSG00000025921	chr1	Rdh10	2.64986	2.4714e-19	1.44232	0.0253744
ENSMUSG00000025922	chr15	Gm5045	-1.42037	0.000913677
ENSMUSG00000025931	chr1	Paqr8	2.47961	2.28978e-09
ENSMUSG00000025935	chr1	Tram1	-2.08507	1.44571e-16	-1.82296	1.18598e-08
ENSMUSG00000025967	chr1	Eef1b2	-1.54401	4.03092e-06
ENSMUSG00000025978	chr1	Rftn2	-2.28283	2.67759e-07	-1.89779	0.000145184
ENSMUSG00000025986	chr1	Slc39a10	1.26675	0.000114113
ENSMUSG00000026000	chr1	Lancl1	-1.23045	2.03466e-05
ENSMUSG00000026027	chr1	Stradb	-1.0143	0.000617312
ENSMUSG00000026029	chr1	Casp8	1.71707	1.36058e-10	1.76564	0.00903514
ENSMUSG00000026047	chr1	Poglut2	1.40778	7.526e-05
ENSMUSG00000026068	chr1	Il18rap	5.8746	1.38953e-15
ENSMUSG00000026069	chr1	Il1rl1	2.09161	4.73936e-05
ENSMUSG00000026070	chr1	Il18r1	3.13728	1.73024e-05
ENSMUSG00000026072	chr1	Il1r1	1.84802	2.52274e-11
ENSMUSG00000026073	chr1	Il1r2	1.91472	3.92527e-07
ENSMUSG00000026077	chr1	Npas2	3.29829	9.59409e-06
ENSMUSG00000026087	chr1	Mrpl30	-1.36944	3.95733e-07
ENSMUSG00000026088	chr1	Mitd1			1.78182	0.014175
ENSMUSG00000026090	chr1	2010300C02Rik	-2.27202	6.68263e-23
ENSMUSG00000026094	chr1	Stk17b	2.30489	3.74504e-13
ENSMUSG00000026095	chr1	Asnsd1	-1.44015	8.04188e-08
ENSMUSG00000026096	chr1	Osgepl1	-1.40411	0.000109121
ENSMUSG00000026102	chr1	Inpp1	-1.40943	2.52054e-10
ENSMUSG00000026104	chr1	Stat1	1.60864	1.5275e-09
ENSMUSG00000026107	chr1	Nabp1	2.78262	2.68349e-18
ENSMUSG00000026113	chr1	Inpp4a	1.04511	0.000340236
ENSMUSG00000026123	chr1	Plekhb2	1.09417	1.06943e-07
ENSMUSG00000026131	chr1	Dst	1.30981	1.7209e-09
ENSMUSG00000026159	chr1	Agfg1	1.39687	5.7049e-12
ENSMUSG00000026177	chr1	Slc11a1	4.44448	6.41446e-57	2.15025	0.000416517
ENSMUSG00000026179	chr1	Pnkd	-1.31324	1.61501e-08
ENSMUSG00000026180	chr1	Cxcr2	6.40948	2.55604e-30
ENSMUSG00000026185	chr1	Igfbp5	-1.23196	3.5449e-07
ENSMUSG00000026189	chr1	Pecr	-3.64094	1.20745e-42	-3.11151	8.28613e-15
ENSMUSG00000026193	chr1	Fn1	3.45108	9.22685e-41
ENSMUSG00000026198	chr1	Abcb6	-1.70247	7.80154e-12
ENSMUSG00000026202	chr1	Tuba4a	-1.68281	5.90921e-12	-1.04977	0.0135612
ENSMUSG00000026207	chr1	Speg	1.44493	0.0133334
ENSMUSG00000026208	chr1	Des			1.1878	0.048966
ENSMUSG00000026209	chr1	Dnpep	-1.0291	9.09134e-06
ENSMUSG00000026222	chr1	Sp100	2.56365	2.39032e-24
ENSMUSG00000026255	chr1	Efhd1	-1.6677	4.47971e-06
ENSMUSG00000026260	chr1	Ndufa10	-1.17003	2.47218e-06
ENSMUSG00000026271	chr1	Gpr35	4.5304	5.81083e-44	1.79697	0.0280224
ENSMUSG00000026278	chr1	Bok			1.12606	0.00970567
ENSMUSG00000026288	chr1	Inpp5d	3.71176	4.85885e-30	1.48795	0.0293398
ENSMUSG00000026303	chr1	Mlph	-1.15373	1.8392e-06
ENSMUSG00000026304	chr1	Rab17			2.29199	0.0275226
ENSMUSG00000026305	chr1	Lrrfip1	1.45456	1.9918e-11
ENSMUSG00000026315	chr1	Serpinb8	1.46334	6.2022e-05
ENSMUSG00000026317	chr8	Cln8	1.2214	5.69423e-07
ENSMUSG00000026321	chr1	Tnfrsf11a	4.03397	1.46267e-23
ENSMUSG00000026341	chr1	Actr3	1.65946	2.96311e-14
ENSMUSG00000026343	chr1	Gpr39	1.11567	7.26276e-05
ENSMUSG00000026344	chr1	Lypd1	1.30857	3.86823e-05
ENSMUSG00000026347	chr1	Tmem163	1.30358	0.0352859
ENSMUSG00000026355	chr1	Mcm6	1.13338	2.71635e-06
ENSMUSG00000026357	chr1	Rgs18	2.92479	9.11774e-07
ENSMUSG00000026358	chr1	Rgs1	5.03506	2.47896e-09
ENSMUSG00000026360	chr1	Rgs2	1.70591	4.90991e-11
ENSMUSG00000026365	chr1	Cfh	1.46636	1.03047e-09
ENSMUSG00000026390	chr1	Marco	7.81095	2.73899e-13
ENSMUSG00000026395	chr1	Ptprc	5.20215	7.14565e-56
ENSMUSG00000026398	chr1	Nr5a2	-2.10686	1.73964e-19
ENSMUSG00000026405	chr1	C4bp	2.04281	5.83688e-05
ENSMUSG00000026411	chr1	Tmem9	-1.47946	3.04692e-11
ENSMUSG00000026417	chr1	Pigr			2.19615	4.65998e-07
ENSMUSG00000026426	chr1	Arl8a	1.05127	1.63873e-06
ENSMUSG00000026430	chr1	Rassf5	2.15095	1.76381e-16
ENSMUSG00000026435	chr1	Slc45a3	1.74299	0.000112786
ENSMUSG00000026436	chr1	Elk4	1.19933	2.61765e-07
ENSMUSG00000026450	chr1	Chit1	8.59632	4.71876e-12	7.7981	0.000617738
ENSMUSG00000026456	chr1	Cyb5r1	1.33671	2.9814e-09	1.07821	0.0233403
ENSMUSG00000026473	chr1	Glul	1.05394	6.97196e-06
ENSMUSG00000026475	chr1	Rgs16	2.11915	0.0013701
ENSMUSG00000026479	chr1	Lamc2	2.55234	3.00186e-32	2.02538	0.000555949
ENSMUSG00000026480	chr1	Ncf2	4.31599	2.57555e-54	2.21894	0.000183406
ENSMUSG00000026482	chr1	Rgl1	2.2969	9.38938e-19	1.03465	0.0225108
ENSMUSG00000026489	chr1	Coq8a	-3.2083	3.88943e-18	-1.6127	6.42459e-06
ENSMUSG00000026509	chr1	Capn2	1.16414	2.08422e-07	1.04359	0.0294748
ENSMUSG00000026511	chr1	Srp9	-2.10645	6.52532e-12	-1.79673	2.30821e-07
ENSMUSG00000026519	chr1	Tmem63a	-1.28271	7.87521e-08
ENSMUSG00000026520	chr1	Pycr2	-1.57565	3.40369e-12	-1.02544	0.00520008
ENSMUSG00000026536	chr1	Ifi211	3.77424	6.75079e-14	2.02752	0.00770754
ENSMUSG00000026544	chr1	Dusp23	-1.41075	2.48242e-05	-1.43777	0.0153535
ENSMUSG00000026547	chr1	Tagln2	1.85401	4.7909e-16	1.94925	1.71341e-05
ENSMUSG00000026548	chr1	Slamf9			2.09554	0.0202913
ENSMUSG00000026558	chr1	Uck2	-1.44682	9.08449e-10
ENSMUSG00000026568	chr1	Mpc2	-1.40078	4.7163e-10
ENSMUSG00000026579	chr1	F5	2.37888	3.9116e-08
ENSMUSG00000026580	chr1	Selp	4.18211	4.29859e-39	2.64186	0.0261492
ENSMUSG00000026581	chr1	Sell	6.25281	5.48478e-63
ENSMUSG00000026582	chr1	Sele	4.14272	3.23502e-05
ENSMUSG00000026586	chr1	Prrx1	1.37038	2.91465e-06
ENSMUSG00000026589	chr1	Sec16b	-1.69233	7.18365e-07
ENSMUSG00000026594	chr1	Ralgps2	1.53203	1.31271e-11	1.55885	9.62175e-05
ENSMUSG00000026605	chr1	Cenpf	-1.38088	0.00082211
ENSMUSG00000026617	chr1	Bpnt1	-1.23583	1.44317e-09
ENSMUSG00000026622	chr1	Nek2	-2.11753	2.25078e-06
ENSMUSG00000026628	chr1	Atf3	2.04385	8.37289e-07	4.58925	1.31577e-08
ENSMUSG00000026630	chr1	Batf3	2.67659	0.000900669
ENSMUSG00000026640	chr1	Plxna2	-1.53636	4.90988e-09
ENSMUSG00000026643	chr2	Nmt2	1.08505	3.64121e-06
ENSMUSG00000026648	chr2	Dclre1c	1.80246	1.81075e-05
ENSMUSG00000026655	chr2	Fam107b	1.94574	1.2877e-20
ENSMUSG00000026656	chr1	Fcgr2b	3.43768	1.62261e-43	1.3891	0.0294237
ENSMUSG00000026657	chr2	Frmd4a	1.44195	0.00013635
ENSMUSG00000026663	chr1	Atf6	-1.39728	1.96004e-09	-1.67807	1.08953e-07
ENSMUSG00000026667	chr1	Uhmk1	1.40852	1.23598e-10
ENSMUSG00000026675	chr1	Hsd17b7	1.32199	0.000203959
ENSMUSG00000026687	chr1	Aldh9a1	-1.08585	4.31995e-06	-1.06954	0.00152664
ENSMUSG00000026692	chr1	Fmo4	-1.11467	0.0163902
ENSMUSG00000026712	chr2	Mrc1	3.05611	3.81342e-37
ENSMUSG00000026715	chr1	Serpinc1	1.27447	0.013176
ENSMUSG00000026728	chr2	Vim	1.66948	6.46122e-14	1.51815	0.00243174
ENSMUSG00000026734	chr2	4921504E06Rik			2.49385	0.000529169
ENSMUSG00000026735	chr2	Ptf1a	-1.34685	6.96694e-08
ENSMUSG00000026737	chr2	Pip4k2a	2.00792	5.14453e-12
ENSMUSG00000026754	chr2	Golga1	-1.05259	2.7612e-06
ENSMUSG00000026764	chr2	Kif5c			-2.02721	0.00144614
ENSMUSG00000026773	chr2	Pfkfb3	1.6843	4.77463e-09
ENSMUSG00000026781	chr2	Acbd5	-1.03739	3.26241e-06
ENSMUSG00000026786	chr2	Apbb1ip	3.96651	5.35879e-49
ENSMUSG00000026791	chr2	Slc2a8	-1.1137	3.0117e-05
ENSMUSG00000026816	chr2	Gtf3c5	-1.55973	1.2755e-11
ENSMUSG00000026818	chr2	Cel	-5.04101	1.75193e-56	-3.17756	3.56582e-21
ENSMUSG00000026822	chr2	Lcn2	5.18393	4.14089e-75	6.28199	4.72935e-20
ENSMUSG00000026826	chr2	Nr4a2	-1.06417	0.0159809
ENSMUSG00000026829	chr2	Gbgt1	-1.10437	0.000225333
ENSMUSG00000026831	chr2	1700007K13Rik			4.35254	3.68491e-05
ENSMUSG00000026833	chr2	Olfm1	1.92016	2.26741e-10
ENSMUSG00000026834	chr2	Acvr1c			-2.81763	3.14909e-05
ENSMUSG00000026839	chr2	Upp2	-3.2663	6.90809e-14
ENSMUSG00000026840	chr2	Lamc3	-1.77546	2.95568e-09
ENSMUSG00000026864	chr2	Hspa5			-1.38937	0.000293281
ENSMUSG00000026870	chr2	Cutal	1.31358	0.000933672
ENSMUSG00000026872	chr2	Zeb2	2.76423	9.3072e-31	1.59495	0.00496199
ENSMUSG00000026875	chr2	Traf1	3.76246	1.58852e-08
ENSMUSG00000026880	chr2	Stom	1.49198	4.55699e-11
ENSMUSG00000026896	chr2	Ifih1	1.35004	2.00254e-05	1.525	0.00153637
ENSMUSG00000026914	chr2	Psmd14	1.01513	4.75044e-07
ENSMUSG00000026924	chr2	Sec16a			-1.13713	0.00215522
ENSMUSG00000026928	chr2	Card9	3.15759	1.91342e-10	2.17766	0.0471179
ENSMUSG00000026930	chr2	Gpsm1	-1.00683	0.000582516	-1.78073	0.00195238
ENSMUSG00000026939	chr2	Tmem141			1.7814	0.00872136
ENSMUSG00000026941	chr2	Mamdc4	-1.12567	4.23685e-06
ENSMUSG00000026946	chr2	Nmi	2.21975	1.44392e-08	2.77074	2.19926e-06
ENSMUSG00000026958	chr2	Dpp7	-1.01765	2.40539e-06	-1.20333	0.00531959
ENSMUSG00000026966	chr2	Ssna1			1.29843	0.0217689
ENSMUSG00000026969	chr2	Fam166a			1.66851	0.0144199
ENSMUSG00000026970	chr2	Rbms1	2.00466	2.28292e-22
ENSMUSG00000026971	chr2	Itgb6	2.24182	5.58794e-12
ENSMUSG00000026972	chr2	Arrdc1	1.76267	1.29718e-10	1.47208	0.00147686
ENSMUSG00000026979	chr2	Psd4	1.96778	3.12841e-20
ENSMUSG00000026980	chr2	Ly75	1.12233	0.0142127
ENSMUSG00000026981	chr2	Il1rn	5.1388	4.46435e-63	5.16815	3.77956e-10
ENSMUSG00000026986	chr2	Hnmt	-1.86111	5.95147e-07
ENSMUSG00000027007	chr2	Itprid2	-1.14783	7.12743e-07
ENSMUSG00000027009	chr2	Itga4	3.85775	6.46278e-42
ENSMUSG00000027018	chr2	Hat1	1.3701	3.10441e-08
ENSMUSG00000027022	chr2	Xirp2	7.57325	6.25046e-07
ENSMUSG00000027030	chr2	Stk39	-1.3025	4.7886e-10
ENSMUSG00000027068	chr2	Dhrs9	1.5144	3.46476e-05	2.76597	0.00259532
ENSMUSG00000027070	chr2	Lrp2	2.89403	7.45671e-13
ENSMUSG00000027078	chr2	Ube2l6			1.58224	0.00201645
ENSMUSG00000027082	chr2	Tfpi	-1.26412	0.000706698
ENSMUSG00000027087	chr2	Itgav	2.09025	7.97866e-20	1.26079	0.0030148
ENSMUSG00000027130	chr2	Slc12a6	1.07114	1.35814e-07
ENSMUSG00000027134	chr2	Lpcat4	3.18513	5.8729e-20	2.50404	0.00226206
ENSMUSG00000027165	chr2	B230118H07Rik	-2.12509	1.50503e-14	-1.90796	1.14338e-05
ENSMUSG00000027167	chr2	Elp4	-1.1281	0.000568975
ENSMUSG00000027180	chr2	Fbxo3	-1.11348	1.71709e-06
ENSMUSG00000027187	chr2	Cat	-1.46935	3.89616e-08
ENSMUSG00000027195	chr2	Hsd17b12	1.50457	6.30328e-13	1.27176	0.00265143
ENSMUSG00000027199	chr2	Gatm	-4.5826	6.78597e-55	-2.75357	4.38035e-18
ENSMUSG00000027208	chr2	Fgf7	2.72472	0.000143202
ENSMUSG00000027210	chr2	Meis2	-1.40211	6.85563e-12
ENSMUSG00000027219	chr2	Slc28a2	2.24778	2.18224e-12
ENSMUSG00000027223	chr2	Mapk8ip1	-1.23991	2.45269e-08
ENSMUSG00000027227	chr2	Sord	-3.16006	1.31756e-22	-2.27908	4.67334e-12
ENSMUSG00000027230	chr2	Creb3l1	-1.66313	1.36841e-11	-1.20694	0.0217483
ENSMUSG00000027243	chr2	Harbi1	-1.73091	8.7736e-08	-1.41952	0.00474982
ENSMUSG00000027244	chr2	Atg13	-1.56103	3.23206e-08	-1.6944	3.31465e-07
ENSMUSG00000027246	chr2	Ell3	1.13216	0.0223279	2.08501	0.0344248
ENSMUSG00000027249	chr2	F2	-2.33995	5.82444e-10
ENSMUSG00000027253	chr2	Lrp4	-2.35273	1.2795e-16
ENSMUSG00000027259	chr2	Adal	-1.17781	0.000258816
ENSMUSG00000027293	chr2	Ehd4	1.24494	5.75062e-09
ENSMUSG00000027296	chr2	Itpka	-3.93761	2.46739e-23	-2.39345	0.00223846
ENSMUSG00000027313	chr2	Chac1	-1.6461	0.000513179
ENSMUSG00000027314	chr2	Dll4	-1.10623	0.00121102
ENSMUSG00000027322	chr2	Siglec1	4.321	1.04711e-52
ENSMUSG00000027331	chr2	Knstrn	-2.00222	3.47953e-05	-1.87836	0.00700505
ENSMUSG00000027332	chr2	Ivd	-2.12785	2.42322e-24	-2.16656	8.31765e-13
ENSMUSG00000027338	chr2	Prnd	-4.99061	5.20418e-21
ENSMUSG00000027339	chr2	Rassf2	3.12143	1.98389e-34
ENSMUSG00000027347	chr2	Rasgrp1	1.8511	0.000471039
ENSMUSG00000027350	chr2	Chgb			-1.69951	0.00210028
ENSMUSG00000027351	chr2	Spred1	1.53657	3.16829e-11	1.10248	0.0197187
ENSMUSG00000027358	chr2	Bmp2	1.90471	0.0042557
ENSMUSG00000027360	chr2	Hdc	4.06359	5.04087e-17
ENSMUSG00000027367	chr2	Stard7	-1.23989	5.5666e-08
ENSMUSG00000027368	chr2	Dusp2	3.61088	2.79316e-05
ENSMUSG00000027371	chr2	Fahd2a	-2.08031	4.32528e-10	-1.35124	0.0325766
ENSMUSG00000027375	chr2	Mal	1.33105	1.07397e-05
ENSMUSG00000027376	chr2	Prom2	-1.87608	3.76774e-14	-1.15898	0.0131667
ENSMUSG00000027381	chr2	Bcl2l11	1.86974	2.81803e-14
ENSMUSG00000027397	chr2	Slc20a1	1.26973	4.3152e-08
ENSMUSG00000027398	chr2	Il1b	10.412	4.92368e-17	3.9382	0.00844047
ENSMUSG00000027408	chr2	Cpxm1	2.42871	1.87578e-17
ENSMUSG00000027419	chr2	Pcsk2			-1.72422	8.99093e-05
ENSMUSG00000027422	chr2	Rrbp1	-1.82436	1.16042e-10	-1.81786	4.03281e-08
ENSMUSG00000027428	chr2	Rbbp9	-1.53463	7.30553e-10
ENSMUSG00000027429	chr2	Sec23b	-1.23697	1.73579e-06	-1.34757	4.70683e-05
ENSMUSG00000027433	chr2	Xrn2	1.11637	3.95215e-08
ENSMUSG00000027434	chr2	Nkx2-2	-1.44181	0.000476762
ENSMUSG00000027435	chr2	Cd93	1.66644	4.44943e-14
ENSMUSG00000027447	chr2	Cst3	-1.90474	2.97884e-09	-1.32755	0.000326764
ENSMUSG00000027452	chr2	Acss1	-1.23263	0.0148991
ENSMUSG00000027456	chr2	Sdcbp2	4.42538	1.5947e-10
ENSMUSG00000027463	chr2	Slc52a3	1.43765	2.69966e-06	1.99943	0.00694268
ENSMUSG00000027469	chr2	Tpx2	-1.01656	0.0125598
ENSMUSG00000027495	chr2	Fam210b	-2.41996	8.41217e-15	-1.67332	1.79738e-07
ENSMUSG00000027496	chr2	Aurka	-1.53106	0.000322062
ENSMUSG00000027500	chr3	Stmn2	1.47581	0.00903532
ENSMUSG00000027514	chr2	Zbp1	4.94056	1.06398e-26
ENSMUSG00000027523	chr2	Gnas	-1.95844	7.37571e-14	-1.45028	1.82001e-05
ENSMUSG00000027540	chr2	Ptpn1	1.70943	6.1902e-15
ENSMUSG00000027555	chr3	Car13	2.24922	8.43235e-09
ENSMUSG00000027559	chr3	Car3	-2.8319	4.11065e-06
ENSMUSG00000027580	chr2	Helz2	2.23773	1.55724e-14
ENSMUSG00000027597	chr2	Ahcy	-2.21841	5.78007e-16
ENSMUSG00000027602	chr2	Map1lc3a			1.40756	0.000888731
ENSMUSG00000027610	chr2	Gss	1.25412	2.05383e-08	1.41081	0.00790944
ENSMUSG00000027611	chr2	Procr	1.65871	2.20304e-11	3.17294	2.80663e-16
ENSMUSG00000027613	chr2	Eif6	1.59916	2.59282e-13	1.53059	0.000291724
ENSMUSG00000027630	chr3	Tbl1xr1	1.05705	1.73292e-06
ENSMUSG00000027635	chr2	Dsn1	1.37375	0.0149484
ENSMUSG00000027639	chr2	Samhd1	2.70658	7.87713e-28	1.44005	0.0100987
ENSMUSG00000027642	chr2	Rpn2	-1.80446	2.17322e-13	-1.76341	3.27874e-08
ENSMUSG00000027660	chr3	Skil	1.00337	1.3793e-05
ENSMUSG00000027663	chr3	Zmat3			1.57006	0.000500578
ENSMUSG00000027673	chr3	Ndufb5	-1.59482	5.72971e-08	-1.31631	0.000172177
ENSMUSG00000027678	chr2	Ncoa3	2.23549	3.85408e-24
ENSMUSG00000027684	chr3	Mecom	-2.10065	1.5852e-18
ENSMUSG00000027690	chr3	Slc2a2	-2.39629	3.775e-10	-1.89733	0.0123141
ENSMUSG00000027706	chr3	Sec62	-1.64254	2.02254e-12	-1.39978	6.55191e-06
ENSMUSG00000027709	chr3	Mccc1	-2.23076	2.55999e-24	-2.09089	3.36871e-10
ENSMUSG00000027722	chr3	Spata5	1.13173	0.00159283
ENSMUSG00000027742	chr3	Cog6	-2.2533	1.24119e-18	-2.21235	3.83676e-12
ENSMUSG00000027746	chr3	Ufm1	-1.60655	1.34972e-11	-1.57836	1.84214e-06
ENSMUSG00000027751	chr3	Supt20	1.43112	3.753e-07
ENSMUSG00000027752	chr3	Exosc8	1.65553	8.15382e-07	1.35736	0.0461807
ENSMUSG00000027784	chr3	Ppm1l	-1.30097	1.51522e-07	-1.47681	0.000307746
ENSMUSG00000027792	chr3	Bche	-2.52133	2.19957e-24	-2.22253	4.9874e-06
ENSMUSG00000027797	chr3	Dclk1	1.91113	2.66202e-10	1.49759	0.038245
ENSMUSG00000027799	chr3	Nbea	-1.16227	4.32554e-07
ENSMUSG00000027800	chr3	Tm4sf1	1.452	2.15798e-10
ENSMUSG00000027801	chr3	Tm4sf4	1.17255	2.16784e-06
ENSMUSG00000027804	chr3	Ppid	1.38314	1.07911e-05	1.13371	0.0193322
ENSMUSG00000027808	chr3	Serp1	-2.67545	8.20293e-23	-2.44357	3.17909e-14
ENSMUSG00000027822	chr3	Slc33a1	-1.3313	3.96531e-07	-1.61534	1.3732e-06
ENSMUSG00000027828	chr3	Ssr3	-1.33506	2.58777e-08	-1.68922	4.85546e-07
ENSMUSG00000027832	chr3	Ptx3	7.69516	7.59788e-55
ENSMUSG00000027834	chr3	Serpini1	-2.4366	4.80597e-26
ENSMUSG00000027843	chr3	Ptpn22	4.40268	1.23676e-12
ENSMUSG00000027848	chr3	Olfml3			1.56262	0.0432901
ENSMUSG00000027852	chr3	Nras	1.72416	2.20944e-17
ENSMUSG00000027875	chr3	Hmgcs2			1.464	0.00141333
ENSMUSG00000027878	chr3	Notch2	2.16405	1.20637e-16
ENSMUSG00000027887	chr3	Sypl2	-3.76721	3.73498e-16
ENSMUSG00000027890	chr3	Gstm4	-1.13645	0.000481881
ENSMUSG00000027905	chr3	Ddx20	-1.00072	0.000224746
ENSMUSG00000027907	chr3	S100a11	3.46074	7.30865e-48	3.63971	2.20706e-16
ENSMUSG00000027913	chr3	Crct1	9.73525	2.89716e-22
ENSMUSG00000027932	chr3	Slc27a3	1.17238	0.0152256
ENSMUSG00000027937	chr3	Jtb	-1.55111	7.91882e-10
ENSMUSG00000027940	chr3	Tpm3	2.00455	6.47502e-20	1.47642	0.000126392
ENSMUSG00000027951	chr3	Adar	1.24889	5.04934e-07
ENSMUSG00000027952	chr3	Pmvk	1.29709	0.000275477
ENSMUSG00000027953	chr3	Slc50a1	-1.17328	6.0648e-09
ENSMUSG00000027961	chr3	Lrrc39	-1.49226	0.00033259	-1.80145	0.00634252
ENSMUSG00000027962	chr3	Vcam1	2.97143	7.233e-23
ENSMUSG00000027984	chr3	Hadh	-2.18584	4.38782e-19	-1.13485	0.00123891
ENSMUSG00000027994	chr3	Mcub	3.73364	1.04828e-16	4.01473	8.34744e-06
ENSMUSG00000027995	chr3	Tlr2	1.95967	3.95008e-11	1.4054	0.0163685
ENSMUSG00000027996	chr3	Sfrp2	1.37758	0.00601417
ENSMUSG00000027999	chr3	Pla2g12a	-2.34223	9.71215e-22	-1.29133	0.00069979
ENSMUSG00000028001	chr3	Fga	6.20587	7.23689e-16
ENSMUSG00000028005	chr3	Gucy1b1	-1.28545	0.00460946
ENSMUSG00000028007	chr3	Snx7	1.04659	0.00104613
ENSMUSG00000028015	chr3	Ctso	1.00169	0.000554301
ENSMUSG00000028017	chr3	Egf	-5.85157	1.86829e-57	-4.50398	5.56279e-44
ENSMUSG00000028028	chr3	Alpk1	2.77851	5.23944e-10	2.28839	0.00589348
ENSMUSG00000028033	chr1	Kcnq5	-3.51032	1.35073e-18	-3.12807	3.04915e-06
ENSMUSG00000028034	chr3	Fubp1	1.4639	2.23359e-12
ENSMUSG00000028037	chr3	Ifi44	1.31613	0.0062205
ENSMUSG00000028041	chr3	Adam15	1.54565	1.18508e-10
ENSMUSG00000028051	chr3	Hcn3	-1.34334	0.00155722
ENSMUSG00000028062	chr3	Lamtor2	-1.80302	8.01112e-15	-1.55525	4.50199e-06
ENSMUSG00000028063	chr3	Lmna			1.25811	0.00983171
ENSMUSG00000028070	chr3	Naxe	-1.20808	1.51292e-07
ENSMUSG00000028081	chr3	Rps3a1	-1.20717	0.000290068
ENSMUSG00000028086	chr3	Fbxw7			-1.13194	0.0158445
ENSMUSG00000028096	chr3	Gpr89	-1.44063	1.05621e-09
ENSMUSG00000028100	chr3	Nudt17	4.27474	3.786e-09
ENSMUSG00000028104	chr3	Polr3gl	-1.08422	0.00154384
ENSMUSG00000028108	chr3	Ecm1	2.21177	3.95639e-19
ENSMUSG00000028127	chr3	Abcd3	-1.10863	3.0417e-06
ENSMUSG00000028128	chr3	F3	2.3655	1.41587e-13
ENSMUSG00000028132	chr3	Tmem56	-1.51491	4.80728e-07	-1.03504	0.0127987
ENSMUSG00000028150	chr3	Rorc	-1.05621	0.0116175
ENSMUSG00000028158	chr3	Mttp	-1.41266	3.91993e-06
ENSMUSG00000028159	chr3	Dapp1	1.22324	7.38214e-05	1.66607	0.00541458
ENSMUSG00000028163	chr3	Nfkb1	1.53281	1.61371e-13
ENSMUSG00000028179	chr3	Cth	-2.13671	3.363e-21	-2.60779	8.79848e-13
ENSMUSG00000028189	chr3	Ctbs	1.20359	0.00516013
ENSMUSG00000028191	chr3	Bcl10			1.05361	0.017143
ENSMUSG00000028194	chr3	Ddah1	3.10357	8.61464e-11
ENSMUSG00000028195	chr3	Ccn1	3.28843	7.61461e-27
ENSMUSG00000028211	chr4	Trp53inp1	2.01626	3.12668e-16	1.40429	0.000187343
ENSMUSG00000028212	chr4	Ccne2	1.18569	0.00464672
ENSMUSG00000028214	chr4	Gem	1.80123	0.00259935
ENSMUSG00000028217	chr4	Cdh17	6.17983	4.24161e-26
ENSMUSG00000028229	chr4	Rmdn1	-1.07349	0.00175377
ENSMUSG00000028233	chr4	Tgs1	1.71296	3.52154e-08
ENSMUSG00000028234	chr4	Rps20	-1.09619	0.000600749
ENSMUSG00000028238	chr4	Atp6v0d2	4.4725	2.6386e-09
ENSMUSG00000028246	chr4	Faxc	1.13306	0.0218024
ENSMUSG00000028262	chr3	Clca3a2			3.49927	0.000801747
ENSMUSG00000028268	chr3	Gbp3	1.23761	2.19004e-05
ENSMUSG00000028270	chr3	Gbp2	1.58166	2.45278e-07
ENSMUSG00000028282	chr4	Casp8ap2	1.29314	3.16553e-05
ENSMUSG00000028331	chr4	Trmo	1.499	0.00347105
ENSMUSG00000028334	chr4	Nans	-1.19998	3.14265e-07
ENSMUSG00000028337	chr4	Coro2a	3.6906	4.71482e-21
ENSMUSG00000028341	chr4	Nr4a3	2.64154	9.68563e-06
ENSMUSG00000028343	chr4	Erp44	-1.28127	5.64439e-08
ENSMUSG00000028356	chr4	Ambp	-1.29836	0.00590187
ENSMUSG00000028364	chr4	Tnc	6.07568	2.40411e-79	1.9777	0.0232338
ENSMUSG00000028370	chr4	Pappa	2.02919	1.28464e-07
ENSMUSG00000028378	chr4	Ptgr1			1.46566	0.0356667
ENSMUSG00000028381	chr4	Ugcg	1.5293	2.04667e-09
ENSMUSG00000028382	chr4	Ptbp3	1.13106	4.25448e-05
ENSMUSG00000028389	chr4	Zfp37	-1.0786	0.0175825
ENSMUSG00000028397	chr4	Kdm4c			-1.02944	0.0298942
ENSMUSG00000028402	chr4	Mpdz	1.11741	0.000135605
ENSMUSG00000028407	chr4	Smim27	-1.41815	1.24492e-10
ENSMUSG00000028410	chr4	Dnaja1	1.09834	1.02344e-07	1.15264	0.0019448
ENSMUSG00000028434	chr4	Epb41l4b	-1.77244	6.16702e-15
ENSMUSG00000028438	chr4	Kif24	1.36776	0.0296242
ENSMUSG00000028445	chr4	Enho	-1.55764	3.43505e-10
ENSMUSG00000028456	chr4	Unc13b	-1.00278	3.42954e-06
ENSMUSG00000028461	chr4	Ccdc107	-1.26544	4.05926e-09
ENSMUSG00000028463	chr4	Car9	1.42141	2.64542e-08	2.51223	3.34071e-06
ENSMUSG00000028464	chr4	Tpm2	1.22347	7.89925e-06	1.78989	0.0108408
ENSMUSG00000028465	chr4	Tln1	1.84444	3.12243e-15
ENSMUSG00000028470	chr4	Hint2	-1.43287	1.06301e-07
ENSMUSG00000028480	chr4	Glipr2	3.07563	6.32978e-32	1.77368	0.00883263
ENSMUSG00000028487	chr4	Bnc2	1.85412	0.00193488
ENSMUSG00000028494	chr4	Plin2	4.03698	5.54684e-61	3.124	1.20016e-09
ENSMUSG00000028495	chr4	Rps6	-1.11615	0.000545423
ENSMUSG00000028517	chr4	Plpp3			-1.1057	0.0108539
ENSMUSG00000028518	chr4	Prkaa2	-1.44637	7.90564e-09	-1.24429	0.0041798
ENSMUSG00000028525	chr4	Pde4b	1.24246	9.33926e-05
ENSMUSG00000028528	chr4	Dnajc6	-1.31471	0.000838564
ENSMUSG00000028532	chr4	Cachd1	-2.26866	3.37801e-23	-1.63591	0.000308819
ENSMUSG00000028536	chr4	2610528J11Rik	-1.26055	3.54806e-05
ENSMUSG00000028538	chr4	St3gal3	-1.97738	2.48904e-10	-1.85148	6.63614e-06
ENSMUSG00000028542	chr4	Slc6a9	-1.40175	1.48925e-09	-1.15494	0.0121375
ENSMUSG00000028551	chr4	Cdkn2c	-1.21708	0.00119926
ENSMUSG00000028552	chr4	Eps15	1.17679	3.96234e-09
ENSMUSG00000028555	chr4	Ttc39a	-2.39623	2.47541e-20
ENSMUSG00000028572	chr4	Hook1	-1.95992	3.84436e-18	-2.02534	2.15587e-10
ENSMUSG00000028573	chr4	Fggy	-1.34809	1.5893e-06	-1.75446	0.0126841
ENSMUSG00000028576	chr4	Ift74	1.37672	0.00218391
ENSMUSG00000028581	chr4	Laptm5	3.93838	1.19067e-56	1.62807	0.025134
ENSMUSG00000028583	chr4	Pdpn	3.76964	8.37894e-45	3.38912	2.7422e-06
ENSMUSG00000028587	chr4	Orc1	2.18599	0.00130775
ENSMUSG00000028599	chr4	Tnfrsf1b	3.65532	4.22264e-47	2.08362	0.000313063
ENSMUSG00000028600	chr4	Podn	-1.17342	0.00340179
ENSMUSG00000028601	chr4	Echdc2	-1.85192	2.73916e-15
ENSMUSG00000028613	chr4	Lrp8	3.6453	9.16963e-11
ENSMUSG00000028614	chr4	Ndc1	1.11156	0.000197061
ENSMUSG00000028618	chr4	Tmem59	-2.28928	2.82074e-15	-1.86189	4.23484e-09
ENSMUSG00000028619	chr4	Tceanc2	-1.4293	2.18919e-09	-1.40543	1.4438e-05
ENSMUSG00000028621	chr4	Cyb5rl	-1.75315	6.90666e-07	-1.31672	0.0249126
ENSMUSG00000028637	chr4	Ccdc30	-3.64881	3.46489e-35	-1.82212	0.000297822
ENSMUSG00000028641	chr4	P3h1	1.17149	2.86223e-05
ENSMUSG00000028643	chr4	Svbp	1.83884	4.39498e-06	2.02172	0.00569146
ENSMUSG00000028645	chr4	Slc2a1	2.3624	2.73071e-26
ENSMUSG00000028647	chr4	Mycbp	-1.25778	7.23601e-06	-1.08297	0.0335883
ENSMUSG00000028648	chr4	Ndufs5	-1.62295	7.56924e-11	-1.44568	0.00548695
ENSMUSG00000028651	chr4	Ppie	1.00954	0.000123825
ENSMUSG00000028654	chr4	Mycl	1.75299	0.00252658
ENSMUSG00000028656	chr4	Cap1	1.93452	4.04078e-18	1.44041	0.000120718
ENSMUSG00000028680	chr4	Plk3	2.97312	2.48323e-13
ENSMUSG00000028684	chr4	Urod	-1.51198	9.21772e-13
ENSMUSG00000028690	chr4	Mmachc	-1.07358	0.000182572
ENSMUSG00000028691	chr4	Prdx1			1.27065	0.00203326
ENSMUSG00000028693	chr4	Nasp	1.42944	2.89984e-08	1.2813	0.017486
ENSMUSG00000028699	chr4	Tspan1	2.70261	8.98314e-31	4.87765	1.4859e-23
ENSMUSG00000028700	chr4	Pomgnt1	-1.41421	9.89702e-09
ENSMUSG00000028708	chr4	Mknk1	-2.38942	3.12345e-22	-1.24162	0.00015061
ENSMUSG00000028737	chr4	Aldh4a1	-1.35701	6.22868e-11	-1.32418	0.000582523
ENSMUSG00000028743	chr4	Akr7a5	-1.12325	2.17307e-07
ENSMUSG00000028744	chr4	Pqlc2	1.46335	1.74257e-05
ENSMUSG00000028755	chr4	Cda	3.03003	8.68911e-09	4.81389	2.01449e-06
ENSMUSG00000028756	chr4	Pink1	-1.40413	4.06302e-06	-1.24403	0.000563813
ENSMUSG00000028757	chr4	Ddost	-1.85129	4.0669e-14	-1.41872	2.56277e-05
ENSMUSG00000028766	chr4	Alpl	1.71106	8.95625e-07	2.14754	0.00705822
ENSMUSG00000028776	chr4	Tinagl1	1.59545	3.53391e-14
ENSMUSG00000028796	chr4	Phc2	1.02928	3.1379e-07
ENSMUSG00000028797	chr4	Tmem234	-1.00413	0.000341702
ENSMUSG00000028798	chr4	Eif3i	-1.27711	7.21804e-06
ENSMUSG00000028803	chr4	Nipal3	-1.48385	3.6437e-12	-1.07429	0.00469826
ENSMUSG00000028807	chr4	Zbtb8a	-1.30509	0.000221261
ENSMUSG00000028811	chr4	Yars	-1.14789	1.21346e-06
ENSMUSG00000028820	chr4	Sfpq	1.2417	2.47253e-07
ENSMUSG00000028826	chr4	Maco1	-1.25093	4.32942e-09
ENSMUSG00000028836	chr4	Slc30a2	-3.65282	7.1808e-23
ENSMUSG00000028838	chr4	Extl1	-2.03158	5.58615e-10
ENSMUSG00000028840	chr4	Zfp593			1.59813	0.0114006
ENSMUSG00000028843	chr4	Sh3bgrl3	2.20404	1.17447e-18	1.81721	9.46248e-07
ENSMUSG00000028849	chr4	Map7d1	1.76416	4.05045e-15	1.07232	0.0216519
ENSMUSG00000028850	chr4	Gpatch3	1.2574	0.000809725
ENSMUSG00000028851	chr4	Nudc			1.01131	0.0151096
ENSMUSG00000028859	chr4	Csf3r	5.88071	4.64934e-43	5.2426	1.19896e-05
ENSMUSG00000028860	chr4	Sytl1	-1.72251	3.32203e-17
ENSMUSG00000028862	chr4	Map3k6	2.26224	5.53302e-13
ENSMUSG00000028864	chr5	Hgf	3.54045	2.06023e-05
ENSMUSG00000028865	chr4	Cd164l2	-2.77998	3.64902e-14
ENSMUSG00000028874	chr4	Fgr	5.40385	2.36008e-51	2.36832	0.00252261
ENSMUSG00000028885	chr4	Smpdl3b	2.32642	0.000660574
ENSMUSG00000028893	chr4	Sesn2			1.45895	0.0030148
ENSMUSG00000028896	chr4	Rcc1	1.73749	1.44829e-09
ENSMUSG00000028901	chr4	Gmeb1	1.03522	0.000763782
ENSMUSG00000028910	chr4	Mecr	-2.65312	1.46046e-23	-1.95424	2.30954e-08
ENSMUSG00000028914	chr4	Casp9	-5.34852	2.4293e-38	-2.83948	2.26882e-11
ENSMUSG00000028919	chr4	Arhgef19	-2.35381	3.66266e-15	-1.0269	0.041028
ENSMUSG00000028926	chr5	Cdk14	1.81481	2.62858e-08
ENSMUSG00000028927	chr4	Padi2	-2.62248	3.26498e-25	-2.41888	1.14488e-10
ENSMUSG00000028931	chr4	Kcnab2	3.69744	2.22041e-36	1.99415	0.0339017
ENSMUSG00000028957	chr4	Per3	-3.33071	1.83553e-07
ENSMUSG00000028961	chr4	Pgd	1.63655	5.23483e-13	1.51212	0.00200475
ENSMUSG00000028963	chr4	Uts2			7.93357	0.000169022
ENSMUSG00000028967	chr4	Errfi1	1.39568	6.84171e-12
ENSMUSG00000028970	chr5	Abcb1b	3.09136	9.75804e-13	2.08572	0.0169571
ENSMUSG00000028976	chr4	Slc2a5	-1.26199	0.00760732
ENSMUSG00000028980	chr4	H6pd	1.62184	1.30095e-13
ENSMUSG00000028995	chr5	Fam126a	1.28355	1.39403e-05
ENSMUSG00000028998	chr5	Tomm7	-1.07283	4.89938e-06
ENSMUSG00000028999	chr5	Rint1	-1.73152	9.61487e-15	-1.37994	9.26811e-05
ENSMUSG00000029014	chr5	Dnajc2			1.02097	0.0238394
ENSMUSG00000029016	chr4	Clcn6	1.2875	0.000113135
ENSMUSG00000029017	chr5	Pmpcb	-1.14709	1.19958e-07
ENSMUSG00000029059	chr4	Prxl2b	1.22595	0.000851648
ENSMUSG00000029076	chr4	Sdf4	-1.51629	8.91831e-09
ENSMUSG00000029082	chr5	Bst1	4.7929	2.05069e-49	2.52127	0.00274963
ENSMUSG00000029084	chr5	Cd38	2.99378	3.34723e-26
ENSMUSG00000029090	chr5	Adgra3	-1.51177	8.67934e-11
ENSMUSG00000029093	chr5	Sorcs2	1.61617	1.61437e-05
ENSMUSG00000029095	chr5	Ablim2	-1.76871	7.31831e-05
ENSMUSG00000029096	chr5	Htra3	-2.04297	4.81136e-19
ENSMUSG00000029102	chr5	Hgfac	-3.65648	4.98371e-29	-2.64419	4.02193e-16
ENSMUSG00000029104	chr5	Htt	1.2543	4.88993e-10
ENSMUSG00000029108	chr5	Pcdh7	1.43456	3.49557e-05
ENSMUSG00000029126	chr5	Nsg1			-1.28129	0.0411864
ENSMUSG00000029135	chr5	Fosl2	2.1631	3.237e-18	1.56046	0.010459
ENSMUSG00000029153	chr5	Ociad2	-3.16873	1.19359e-28	-1.90848	2.8706e-05
ENSMUSG00000029162	chr5	Khk	-1.82882	1.45693e-13	-1.1295	0.0276516
ENSMUSG00000029165	chr5	Agbl5	-1.04108	1.92415e-06
ENSMUSG00000029173	chr5	Sepsecs	-1.56884	5.84721e-10	-1.29287	0.0051521
ENSMUSG00000029175	chr5	Slc35f6	1.17523	1.22716e-07
ENSMUSG00000029185	chr5	Fam114a1	-1.28518	8.44008e-10	-1.44156	1.63285e-05
ENSMUSG00000029186	chr5	Pi4k2b	-1.20905	9.40118e-09	-1.32202	8.71881e-05
ENSMUSG00000029192	chr5	Tbc1d14	1.66069	1.4206e-15
ENSMUSG00000029193	chr5	Cckar	-4.566	3.21128e-63	-1.3647	0.00178705
ENSMUSG00000029195	chr5	Klb	-4.6566	4.1784e-64	-2.03556	3.31739e-07
ENSMUSG00000029196	chr5	Tada2b	-1.27313	5.15025e-10	-1.22975	0.000852805
ENSMUSG00000029201	chr5	Ugdh	1.43256	2.74494e-12
ENSMUSG00000029204	chr5	Rhoh	5.48561	2.12669e-16
ENSMUSG00000029211	chr5	Gabra4	-2.7076	5.59241e-36	-1.82664	2.92792e-07
ENSMUSG00000029217	chr5	Tec	2.0748	2.65575e-08
ENSMUSG00000029223	chr5	Uchl1			2.22013	0.0283358
ENSMUSG00000029228	chr5	Lnx1	-1.23571	0.000576774
ENSMUSG00000029231	chr5	Pdgfra	1.30349	4.70981e-10
ENSMUSG00000029254	chr5	Stap1	3.83161	3.07099e-06
ENSMUSG00000029260	chr5	Ugt2b34	-3.10003	5.43857e-25	-1.98211	0.00020257
ENSMUSG00000029270	chr5	Dipk1a	-1.11604	3.10767e-05
ENSMUSG00000029275	chr5	Gfi1	-3.22428	1.01042e-21	-1.57077	0.00343062
ENSMUSG00000029287	chr5	Tgfbr3	1.22113	2.77235e-08
ENSMUSG00000029298	chr5	Gbp9	1.05567	0.000201895
ENSMUSG00000029299	chr5	Abcg3	2.5731	0.000174296
ENSMUSG00000029304	chr5	Spp1	2.01064	5.12404e-12	1.72293	8.87015e-06
ENSMUSG00000029309	chr5	Sparcl1	-1.53454	2.58976e-09
ENSMUSG00000029311	chr5	Hsd17b11			1.46712	0.000307746
ENSMUSG00000029314	chr5	Gpat3	3.44043	2.77979e-11	2.16617	0.046842
ENSMUSG00000029321	chr5	Slc10a6	1.54602	0.0291354
ENSMUSG00000029322	chr5	Plac8	4.93955	1.31248e-30	1.91289	0.00466145
ENSMUSG00000029330	chr5	Cds1	1.97063	3.9685e-05
ENSMUSG00000029335	chr5	Bmp3	-3.68363	8.08539e-22	-2.37095	1.07716e-09
ENSMUSG00000029359	chr5	Tesc	1.28459	0.0010538
ENSMUSG00000029366	chr5	Dck	1.67411	5.96084e-07
ENSMUSG00000029368	chr5	Alb	-1.86405	4.34909e-05
ENSMUSG00000029369	chr5	Afm	-5.26508	6.30678e-27
ENSMUSG00000029370	chr5	Rassf6	-1.04718	0.0350622
ENSMUSG00000029371	chr5	Cxcl5	11.192	2.66808e-30	4.36209	0.00850419
ENSMUSG00000029373	chr5	Pf4	2.29448	8.76104e-16
ENSMUSG00000029380	chr5	Cxcl1	8.07378	2.90591e-08
ENSMUSG00000029388	chr5	Eif2b1	-1.46836	7.56337e-12
ENSMUSG00000029389	chr5	Ddx55	-1.18378	7.92815e-06
ENSMUSG00000029390	chr5	Tmed2	-1.32915	1.41733e-07
ENSMUSG00000029397	chr5	Rchy1	-1.41364	3.7722e-10
ENSMUSG00000029407	chr5	Uso1			-1.34476	2.4177e-05
ENSMUSG00000029408	chr5	Abcb9	-1.3352	7.01107e-05
ENSMUSG00000029413	chr5	Naaa	2.43707	7.78269e-20
ENSMUSG00000029416	chr5	Slc15a4	1.80549	5.06185e-12
ENSMUSG00000029430	chr5	Ran			1.10232	0.00598439
ENSMUSG00000029432	chr5	Nipsnap2	-1.6293	5.47942e-13	-1.31757	9.50786e-05
ENSMUSG00000029455	chr5	Aldh2	-1.31735	7.9935e-07	-1.18889	0.000534661
ENSMUSG00000029468	chr5	P2rx7	2.12311	3.68064e-11
ENSMUSG00000029482	chr5	Aacs	1.41544	7.6301e-09
ENSMUSG00000029484	chr5	Anxa3	2.93748	3.30164e-36	2.60624	4.22883e-11
ENSMUSG00000029521	chr5	Chek2	-1.68949	1.29768e-06
ENSMUSG00000029522	chr5	Pla2g1b	-4.33154	4.07751e-27	-2.56111	5.86589e-13
ENSMUSG00000029528	chr5	Pxn	1.22826	9.49551e-08
ENSMUSG00000029534	chr6	St7	-1.68533	8.83602e-12	-1.3772	0.00235943
ENSMUSG00000029544	chr5	Cabp1	-1.63541	1.19202e-05
ENSMUSG00000029553	chr6	Tfec	2.83439	9.00877e-06
ENSMUSG00000029556	chr5	Hnf1a	-1.43819	9.74397e-11
ENSMUSG00000029561	chr5	Oasl2	2.95748	1.30074e-10	2.07843	0.000126638
ENSMUSG00000029563	chr6	Foxp2	-2.92662	1.39609e-19	-1.65817	0.000540365
ENSMUSG00000029580	chr5	Actb	2.35669	4.09063e-26	1.19741	0.016465
ENSMUSG00000029581	chr5	Fscn1	1.57107	2.53113e-07
ENSMUSG00000029596	chr5	Sdsl	-1.47234	6.66886e-08
ENSMUSG00000029602	chr5	Rasal1	3.00067	6.95105e-05
ENSMUSG00000029605	chr5	Oas1b	2.10635	0.00131308
ENSMUSG00000029614	chr5	Rpl6	-1.19957	4.39644e-05
ENSMUSG00000029622	chr5	Arpc1b	2.13655	8.34889e-19	1.60693	1.45942e-05
ENSMUSG00000029625	chr5	Cpsf4	1.13982	0.00168082
ENSMUSG00000029632	chr6	Ndufa4	-1.12091	1.36178e-05
ENSMUSG00000029641	chr5	Rasl11a	1.62355	0.00712721
ENSMUSG00000029644	chr5	Pdx1	-2.51117	5.98233e-15
ENSMUSG00000029650	chr5	Slc46a3	-2.62199	3.54817e-12	-1.45527	0.0270859
ENSMUSG00000029657	chr5	Hsph1	1.57439	8.078e-13	1.4231	0.000387903
ENSMUSG00000029659	chr5	Medag	1.80004	4.1572e-13	1.53741	0.0255284
ENSMUSG00000029664	chr6	Tfpi2	2.01617	0.000483623
ENSMUSG00000029669	chr6	Tspan12	-1.02211	0.000769316
ENSMUSG00000029675	chr5	Eln	-1.54723	2.07925e-06
ENSMUSG00000029695	chr6	Aass	-3.70172	2.3195e-58	-2.93798	8.77388e-15
ENSMUSG00000029699	chr5	Ssc4d	-1.05693	0.0261851
ENSMUSG00000029711	chr5	Epo	1.19025	0.00499983
ENSMUSG00000029727	chr5	Cyp3a13	1.04489	0.0041072
ENSMUSG00000029735	chr6	Tpk1	-1.37869	1.51202e-06	-1.32955	0.017261
ENSMUSG00000029752	chr6	Asns	-2.02274	3.94984e-17	-1.5811	1.48414e-05
ENSMUSG00000029759	chr6	Pon3	-2.09528	1.35193e-14	-1.60932	4.47929e-05
ENSMUSG00000029762	chr6	Akr1b8	3.72453	7.59501e-44	4.33418	1.35385e-14
ENSMUSG00000029771	chr6	Irf5	2.30053	5.3419e-21
ENSMUSG00000029775	chr6	Klhdc10	-1.38257	6.94374e-10
ENSMUSG00000029776	chr6	Hibadh	-1.66363	6.26914e-12	-1.16373	0.000949282
ENSMUSG00000029781	chr6	Fkbp9	-1.09603	1.21165e-05
ENSMUSG00000029798	chr6	Herc6	2.36108	1.1151e-09
ENSMUSG00000029816	chr6	Gpnmb	3.85557	2.37061e-23	2.58955	0.00238881
ENSMUSG00000029817	chr6	Tra2a	1.25507	6.82131e-07
ENSMUSG00000029826	chr6	Zc3hav1	1.52812	1.55451e-13	1.44439	0.000244331
ENSMUSG00000029833	chr6	Trim24	-1.30989	1.36171e-07
ENSMUSG00000029838	chr6	Ptn	-2.58876	4.66287e-11
ENSMUSG00000029860	chr6	Zyx	2.3796	3.54642e-27	2.25404	4.69791e-05
ENSMUSG00000029864	chr6	Gstk1	-3.4646	1.11769e-28	-2.60288	6.63045e-10
ENSMUSG00000029866	chr6	Kel	1.35458	6.02401e-06	4.36694	7.60506e-15
ENSMUSG00000029869	chr6	Ephb6			1.48242	0.0280858
ENSMUSG00000029882	chr6	2210010C04Rik	-4.64775	3.49323e-39	-3.1427	4.99938e-21
ENSMUSG00000029915	chr6	Clec5a	4.11225	2.74368e-15
ENSMUSG00000029919	chr6	Hpgds	1.56601	0.00543747
ENSMUSG00000029923	chr6	Rab19	1.60458	0.0121039
ENSMUSG00000029925	chr6	Tbxas1	2.79854	4.9624e-16	1.52528	0.0406333
ENSMUSG00000029992	chr6	Gfpt1			-1.57524	3.68451e-07
ENSMUSG00000029994	chr6	Anxa4			1.30103	0.00603841
ENSMUSG00000030008	chr6	Pradc1	-1.98453	8.91333e-12	-1.23945	0.033956
ENSMUSG00000030017	chr6	Reg3g			1.94157	0.000378067
ENSMUSG00000030030	chr6	1700003E16Rik	-2.1652	3.38837e-10
ENSMUSG00000030035	chr6	Wbp1	-2.15784	6.18422e-22	-1.25692	0.000552021
ENSMUSG00000030036	chr6	Mogs	-1.14245	5.80389e-07	-1.20851	0.000339624
ENSMUSG00000030047	chr6	Arhgap25	3.76698	7.68058e-24
ENSMUSG00000030060	chr6	Hmces	1.80876	2.54297e-11	2.55849	1.81901e-07
ENSMUSG00000030068	chr6	Gm20696	1.35436	0.00869027
ENSMUSG00000030077	chr6	Chl1	5.08988	5.20077e-22
ENSMUSG00000030082	chr6	Sec61a1	-1.13571	1.48362e-06	-1.19077	0.000418032
ENSMUSG00000030087	chr6	Klf15	-4.22563	1.33685e-34	-3.16646	2.04873e-19
ENSMUSG00000030088	chr6	Aldh1l1	-2.28703	5.73004e-20	-1.60942	2.70461e-05
ENSMUSG00000030089	chr6	Slc41a3	1.33108	0.00196036
ENSMUSG00000030095	chr6	Tmem43	1.19492	1.59878e-08	1.44481	0.00153847
ENSMUSG00000030096	chr6	Slc6a6	1.03774	2.13632e-05
ENSMUSG00000030103	chr6	Bhlhe40			1.37864	0.0114574
ENSMUSG00000030104	chr6	Edem1	-2.6085	6.87431e-24	-1.82986	1.56792e-08
ENSMUSG00000030107	chr6	Usp18	2.50352	8.96253e-08	1.96448	0.000461368
ENSMUSG00000030122	chr6	Ptms	-1.50788	3.3503e-10
ENSMUSG00000030134	chr6	Rasgef1a	3.17463	3.58503e-05
ENSMUSG00000030142	chr6	Clec4e	8.06587	7.27309e-44	5.58647	5.74954e-05
ENSMUSG00000030144	chr6	Clec4d	8.24753	1.47736e-49	5.73912	8.29677e-05
ENSMUSG00000030148	chr6	Clec4a2	4.56682	3.35082e-34	3.17593	0.00056728
ENSMUSG00000030157	chr6	Clec2d	1.18093	0.000108783
ENSMUSG00000030162	chr6	Olr1	5.13539	9.08697e-09
ENSMUSG00000030187	chr6	Klra2	10.1489	2.53107e-22	4.81958	0.000234025
ENSMUSG00000030207	chr6	Fam234b	-1.04635	3.9195e-07
ENSMUSG00000030208	chr6	Emp1	1.80244	2.6095e-14
ENSMUSG00000030214	chr6	Plbd1	3.68333	1.59496e-28
ENSMUSG00000030218	chr6	Mgp	-1.17171	9.14492e-06
ENSMUSG00000030219	chr6	Erp27	-2.94419	8.19313e-25	-2.03526	2.46634e-08
ENSMUSG00000030220	chr6	Arhgdib	3.73421	1.55592e-44
ENSMUSG00000030223	chr6	Ptpro	3.36089	5.25663e-12
ENSMUSG00000030228	chr6	Pik3c2g	-2.02229	0.000142472	-2.60514	0.000100171
ENSMUSG00000030254	chr6	Rad18	1.34719	0.00314175
ENSMUSG00000030255	chr6	Sspn	-1.04942	0.00570289
ENSMUSG00000030257	chr6	Srgap3	-1.33704	9.81317e-05	-1.1883	0.0301523
ENSMUSG00000030268	chr6	Bcat1	3.85605	1.94504e-23	2.38863	0.0141954
ENSMUSG00000030276	chr6	Ttll3	1.61112	2.84527e-14	1.95014	8.86997e-06
ENSMUSG00000030287	chr6	Itpr2	-1.04704	2.20508e-05
ENSMUSG00000030291	chr6	Med21	1.0076	0.00119397
ENSMUSG00000030319	chr6	Cand2	-1.45379	5.10383e-06
ENSMUSG00000030327	chr6	Necap1	-1.15838	1.72659e-07
ENSMUSG00000030335	chr6	Mrpl51	-1.04513	2.10913e-06
ENSMUSG00000030341	chr6	Tnfrsf1a	1.11368	2.04918e-06
ENSMUSG00000030353	chr6	Tead4	1.05926	0.0356778
ENSMUSG00000030359	chr6	Pzp	3.92687	1.61526e-07
ENSMUSG00000030365	chr6	Clec2i	4.01145	2.31718e-05
ENSMUSG00000030403	chr7	Vasp	1.30194	6.91449e-09
ENSMUSG00000030407	chr7	Qpctl	-1.31064	1.0338e-08
ENSMUSG00000030413	chr7	Pglyrp1	1.57732	3.27539e-05
ENSMUSG00000030427	chr7	Lilra6	6.04466	1.21825e-15
ENSMUSG00000030428	chr7	Ttyh1	-2.18339	5.34889e-20	-2.01409	2.30324e-09
ENSMUSG00000030431	chr7	Tmem238	-1.08149	1.63502e-07
ENSMUSG00000030432	chr7	Rpl28	-1.07823	0.000156131
ENSMUSG00000030447	chr7	Cyfip1	1.68526	9.3638e-14
ENSMUSG00000030452	chr7	Nipa2	1.37873	1.2877e-08
ENSMUSG00000030471	chr7	Zdhhc13	1.51899	9.02347e-07
ENSMUSG00000030474	chr7	Siglece	3.48144	6.12473e-12
ENSMUSG00000030483	chr7	Cyp2b10	2.58422	9.89774e-05
ENSMUSG00000030499	chr7	Kctd15	1.78215	0.000315607
ENSMUSG00000030513	chr7	Pcsk6	-1.50785	3.41137e-12
ENSMUSG00000030515	chr7	Tarsl2	-1.83505	4.83249e-09	-1.3947	0.0101826
ENSMUSG00000030522	chr7	Mtmr10			-1.0933	0.0073953
ENSMUSG00000030536	chr7	Iqgap1	1.29366	6.73843e-09
ENSMUSG00000030539	chr7	Sema4b	1.28691	4.75044e-07
ENSMUSG00000030541	chr7	Idh2	-1.8005	3.94249e-12	-1.65671	1.60011e-06
ENSMUSG00000030545	chr7	Pex11a	-1.73044	2.86779e-09	-1.23891	0.0241001
ENSMUSG00000030555	chr7	Ttc23	-1.54653	1.10736e-10
ENSMUSG00000030557	chr7	Mef2a	1.15567	1.0629e-08
[truncated: 3,265 more rows]

## Sheet: Table S3
Table S3: Spatial expression of genes regulated by LCR/ICRs
Gene	Type of LCR	Chr Location	Parental Expression?	log2FC_G9aKOPDXCre.AcutePanc
Cd34	CD34 LCR	3	None	N.S
Il-2	IL-2 LCR	3	None	N.S
Afp	AFP LCR	5	None	3.90136
Igll1	lambda5-VpreB1 LCR	6	None	3.54789
Vpreb1a	lambda5-VpreB1 LCR	6	None	N.S
Gypa	GYP LCR	7	None	N.S
Gypb	GYP LCR	7	None	N.S
Tyr	Tyr LCR	7	None	2.79252
Ighg1	γ1 LCR	7	None	3.48165
Trgv2	Vgamma LCR	13	None	N.S
Trgv3	Vgamma LCR	13	None	N.S
Trgv4	Vgamma LCR	13	None	N.S
Trgv5	Vgamma LCR	13	None	N.S
Gzmb	GZMB LCR	14	None	3.32588
H2-Ea	MHC LCR	17	None	N.S
Hbb-Bh1	HBB LCR	11 p15.5	None	3.50779
Hbb-Bh2	HBB LCR	11 p15.5	None	3.27434
Olfr67	HBB LCR	11 p15.5	None	3.25279
Olfr68	HBB LCR	11 p15.5	None	3.1429
Olfr66	HBB LCR	11 p15.5	None	3.06984
Olfr65	HBB LCR	11 p15.5	None	3.02982
Olfr64	HBB LCR	11 p15.5	None	2.99041
Olfr69	HBB LCR	11 p15.5	None	2.89475
Hbb-Bt	HBB LCR	11 p15.5	None	1.67722
Hbb-Bs	HBB LCR	11 p15.5	None	1.28311
Hbb-Y	HBB LCR	11 p15.5	None	N.S
Zrsr1	Imprinted	11 12.0 cM	Paternal	2.32138
Commd1	Imprinted	11 12.0 cM AS	Maternal	1.46534
Ddc	Imprinted	11 7.0 cM AS	Paternal	2.27867
Grb10	Imprinted	11 8.0 cM AS	Isoform Dependent	1.06353
Dlk1	Imprinted	12 54.0 cM	Paternal	2.89074
Gtl2	Imprinted	12 54.0 cM	Maternal	N.S
Af357341	Imprinted	12 54.5 cM	Maternal	N.S
Af357425	Imprinted	12 54.5 cM	Maternal	N.S
Af357426	Imprinted	12 54.5 cM	Maternal	N.S
Af357428	Imprinted	12 54.5 cM	Maternal	N.S
Rian	Imprinted	12 60.41 cM	Maternal	N.S
Dio3	Imprinted	12 F1	Paternal	3.21398
Mirg	Imprinted	12 F1	Maternal	N.S
Mir127	Imprinted	12	Maternal	N.S
Mir134	Imprinted	12	Maternal	N.S
Mir337	Imprinted	12	Maternal	N.S
Mir370	Imprinted	12	Maternal	N.S
Mir380	Imprinted	12	Maternal	N.S
Mir410	Imprinted	12	Maternal	N.S
Mir411	Imprinted	12	Maternal	N.S
Mir431	Imprinted	12	Maternal	N.S
Slc22a3	Imprinted	17 7.31 cM AS	Maternal	3.33261
Slc22a2	Imprinted	17 7.32 cM	Maternal	2.96675
Igf2r	Imprinted	17 7.35 cM AS	Maternal	0.630095
Air	Imprinted	17 7.36 cM	Paternal	N.S
Gnas	Imprinted	2 104.0 cM	Isoform Dependent	0.421512
Nespas	Imprinted	2 104.0 cM AS	Paternal	N.S
H13	Imprinted	2 86.0 cM	Maternal	N.S
Mcts2	Imprinted	2	Paternal	N.S
Mir296	Imprinted	2 AS	Paternal	N.S
Mir298	Imprinted	2 AS	Paternal	N.S
Peg10	Imprinted	6 0.5 cM	Paternal	2.69565
Ppp1r9a	Imprinted	6 0.5 cM	Maternal	1.87555
Tfpi2	Imprinted	6 1.0 cM AS	Maternal	2.88481
Sgce	Imprinted	6 1.0 cM AS	Paternal	1.67004
Asb4	Imprinted	6 1.99 cM	Maternal	2.73776
Calcr	Imprinted	6 3.8 cM AS	Maternal	3.33758
Mest	Imprinted	6 7.5 cM	Paternal	1.51525
Klf14	Imprinted	6 A3.3 AS	Maternal	2.89653
Copg2	Imprinted	6 A3.3 AS	Maternal	1.75488
Nap1l5	Imprinted	6 C1 AS	Paternal	2.73452
Mir335	Imprinted	6	None	N.S
Magel2	Imprinted	7 28.0 cM	Paternal	3.15537
Ndn	Imprinted	7 28.0 cM	Paternal	2.70799
Peg12	Imprinted	7 28.0 cM AS	Paternal	N.S
Ube3a	Imprinted	7 28.65 cM	Maternal	N.S
Mkrn3	Imprinted	7 29.0 cM AS	Paternal	3.02394
Snrpn	Imprinted	7 29.0 cM AS	Paternal	2.93086
Ampd3	Imprinted	7 52.0 cM	Maternal	2.35309
Usp29	Imprinted	7 6.5 cM	Paternal	3.2304
Zim1	Imprinted	7 6.5 cM AS	Maternal	2.91274
Peg3	Imprinted	7 6.5 cM AS	Paternal	2.20082
H19	Imprinted	7 69.03 cM AS	Maternal	N.S
Igf2as	Imprinted	7 69.09 cM	Paternal	N.S
Ins2	Imprinted	7 69.1 cM AS	Paternal	2.11611
Th	Imprinted	7 69.2 cM AS	Maternal	2.90965
Tssc4	Imprinted	7 69.3 cM	Maternal	1.64441
Cd81	Imprinted	7 69.3 cM	Maternal	0.692687
Kcnq1	Imprinted	7 69.3 cM	Maternal	-1.14444
Kcnq1ot1	Imprinted	7 69.3 cM	Paternal	N.S
Ascl2	Imprinted	7 69.3 cM AS	Maternal	2.79547
Cdkn1c	Imprinted	7 69.49 cM AS	Maternal	1.18607
Slc22a18	Imprinted	7 69.5 cM	Maternal	N.S
Phlda2	Imprinted	7 69.5 cM AS	Maternal	2.7403
Nap1l4	Imprinted	7 69.55 cM AS	Maternal	0.870179
Tnfrsf23	Imprinted	7 69.56 cM AS	Maternal	1.82698
Tnfrsf22	Imprinted	7 69.57 cM AS	Maternal	2.96056
Tnfrsf26	Imprinted	7 69.58 cM AS	Maternal	2.91966
Zfp264	Imprinted	7 7.0 cM	Paternal	N.S
Zim3	Imprinted	7 7.0 cM	Maternal	N.S
Nctc1	Imprinted	7 87.96 cM AS	Paternal	N.S
Igf2	Imprinted	7 87.99 cM AS	Paternal	2.68977
Zim2	Imprinted	7 A1 AS	Maternal	N.S
Snurf	Imprinted	7 B5 AS	Paternal	N.S
Inpp5f V2	Imprinted	7 F3	Paternal	N.S
Dhcr7	Imprinted	7	Maternal	1.53171
Nlrp2	Imprinted	7 AS	Maternal	2.69989
Ano1	Imprinted	7 AS	Maternal	0.808276
Cdh15	Imprinted	8 71.99 cM	Paternal	N.S
Gab1	Imprinted	8 AS	Paternal	1.72772

## Sheet: Table S4
Table S4: Pairwise signficant DEGs for EHMT2fl/fl and Ehmt2+/+ mice with and without acute pancreatitis in PDX and P48 model systems
GeneId	Chromosome	GeneName	logFC_G9aKOP48Cre.AcutePanc_P48Cre.AcutePanc	FDR_G9aKOP48Cre.AcutePanc_P48Cre.AcutePanc	logFC_G9aKOPDXCre.AcutePanc_PDXCre.AcutePanc	FDR_G9aKOPDXCre.AcutePanc_PDXCre.AcutePanc
ENSMUSG00000000031	chr7	H19	-1.82767	0.00209999
ENSMUSG00000000078	chr13	Klf6	1.22872	0.0304391	1.32442	0.000158568
ENSMUSG00000000125	chr11	Wnt3	2.71087	0.00748821
ENSMUSG00000000204	chr11	Slfn4	2.62212	1.22596e-05	2.61583	0.000386793
ENSMUSG00000000215	chr7	Ins2			1.82044	0.00363531
ENSMUSG00000000290	chr10	Itgb2			1.27815	0.00105366
ENSMUSG00000000340	chr3	Dbt			-1.33288	0.00272269
ENSMUSG00000000531	chr15	Grasp			-1.41027	0.0435656
ENSMUSG00000000544	chr1	Gpa33	5.99495	4.97682e-13	6.35449	4.13626e-17
ENSMUSG00000000555	chr15	Itga5			1.39135	0.0035446
ENSMUSG00000000594	chr11	Gm2a			0.840336	0.0459807
ENSMUSG00000000628	chr6	Hk2			1.64096	0.00563648
ENSMUSG00000000901	chr10	Mmp11			-1.01322	0.0210243
ENSMUSG00000000957	chr14	Mmp14			1.21436	0.00119007
ENSMUSG00000000958	chr14	Slc7a7			1.13186	0.00826154
ENSMUSG00000001020	chr3	S100a4	2.13162	0.000706664	1.23243	0.0168544
ENSMUSG00000001025	chr3	S100a6	1.53329	0.00920521
ENSMUSG00000001128	chrX	Cfp			1.36981	0.000135346
ENSMUSG00000001131	chrX	Timp1	2.32252	4.98468e-06	1.42003	0.0252237
ENSMUSG00000001227	chr17	Sema6b			1.41433	0.00392381
ENSMUSG00000001228	chr17	Uhrf1			1.29763	0.0052229
ENSMUSG00000001435	chr10	Col18a1			1.8088	0.000396989
ENSMUSG00000001473	chr18	Tubb6	1.30549	0.0103009	1.12979	0.0373459
ENSMUSG00000001507	chr11	Itga3	1.7838	0.00256667	2.13669	8.70953e-08
ENSMUSG00000001665	chr10	Gstt3			-1.24801	0.00493906
ENSMUSG00000001700	chr18	Gramd3			-0.91911	0.0312795
ENSMUSG00000001768	chr2	Rin2			1.57131	0.000174889
ENSMUSG00000001943	chr9	Vsig2	1.40081	0.0444977
ENSMUSG00000002111	chr2	Spi1	1.15596	0.0250045	1.31504	0.000402985
ENSMUSG00000002265	chr7	Peg3			1.659	5.34964e-05
ENSMUSG00000002289	chr17	Angptl4	1.83377	0.00100647	1.49223	6.88761e-05
ENSMUSG00000002324	chr14	Rec8	-3.12671	4.56561e-08	-2.74799	0.0187958
ENSMUSG00000002797	chr6	Ggct	1.2653	0.0451372
ENSMUSG00000002992	chr7	Apoc2	3.14419	3.83266e-06
ENSMUSG00000003038	chr4	Hmgn2	1.20918	0.0210116
ENSMUSG00000003228	chr19	Grk5			1.01343	0.0278548
ENSMUSG00000003273	chr7	Car11			-2.57813	0.0125597
ENSMUSG00000003283	chr2	Hck	1.11447	0.0451372	1.3771	0.000506166
ENSMUSG00000003355	chr15	Fkbp11			-1.18769	0.0251166
ENSMUSG00000003363	chr7	Pld3			-1.11988	0.00951749
ENSMUSG00000003477	chr6	Inmt	-2.70827	5.36084e-05
ENSMUSG00000003541	chr17	Ier3	2.73392	1.38909e-09	1.65213	0.000356733
ENSMUSG00000003617	chr3	Cp	1.91444	1.87418e-05	1.84594	8.70953e-08
ENSMUSG00000003665	chr17	Has1	3.38147	0.000751484	3.47249	3.5945e-05
ENSMUSG00000003752	chr7	Itpkc	1.14298	0.0263427	1.01422	0.00858601
ENSMUSG00000004462	chr16	Tbccd1	-1.52383	0.0024524
ENSMUSG00000004552	chr1	Ctse	1.91755	0.0102736
ENSMUSG00000004730	chr17	Adgre1	1.33702	0.00748821	1.3561	0.0120869
ENSMUSG00000004864	chr17	Mapk13			-1.08065	0.0189484
ENSMUSG00000004951	chr5	Hspb1			-0.991252	0.0360971
ENSMUSG00000005057	chr5	Sh2b2			1.35225	0.0345768
ENSMUSG00000005087	chr2	Cd44	1.37828	0.00592203	1.36217	0.000612002
ENSMUSG00000005089	chr2	Slc1a2	2.08787	0.000981478	2.04903	0.00238805
ENSMUSG00000005148	chr14	Klf5	1.43871	0.0206137	1.59957	0.00929423
ENSMUSG00000005320	chr13	Fgfr4	2.03763	0.00608731	2.49961	3.10599e-05
ENSMUSG00000005413	chr8	Hmox1	1.2781	0.0173992	1.47021	0.00078406
ENSMUSG00000005514	chr5	Por	1.10816	0.0340153	1.16119	0.00610052
ENSMUSG00000005553	chr7	Atp4a	2.04625	0.0295822
ENSMUSG00000005800	chr9	Mmp8	3.40882	2.95101e-05	2.60031	0.000426666
ENSMUSG00000005824	chr17	Tnfsf14			1.91777	0.0345734
ENSMUSG00000005968	chr3	Tuft1	1.35127	0.0165337	1.16574	0.0307464
ENSMUSG00000006219	chr4	Fblim1	1.41964	0.0288514
ENSMUSG00000006345	chr10	Ggt1			-1.24586	0.0100715
ENSMUSG00000006378	chr15	Gcat			-1.60879	5.17292e-05
ENSMUSG00000006403	chr1	Adamts4			1.73226	0.00145732
ENSMUSG00000006445	chr4	Epha2			2.28478	3.76513e-05
ENSMUSG00000006638	chr5	Abhd1	-1.47911	0.010279	-1.64251	0.00360563
ENSMUSG00000006777	chr11	Krt23	2.0074	5.43725e-05
ENSMUSG00000007097	chr1	Atp1a2	-2.49635	0.0320032
ENSMUSG00000007594	chr8	Hapln4	-2.23735	0.00100404	-1.60925	0.00801769
ENSMUSG00000007659	chr2	Bcl2l1	1.10541	0.0295822
ENSMUSG00000007682	chr12	Dio2	2.83739	0.00045675	2.78743	7.80839e-06
ENSMUSG00000007989	chr14	Fzd3	-1.11571	0.0427729	-1.21107	0.013365
ENSMUSG00000008136	chr1	Fhl2	1.91824	0.00506462	1.61236	0.0193043
ENSMUSG00000008734	chr7	Gprc5b			1.15724	0.0423951
ENSMUSG00000008845	chr6	Cd163	1.88417	0.00148798	2.14611	0.000523482
ENSMUSG00000008999	chr2	Bmp7			-1.53149	0.00633214
ENSMUSG00000009545	chr7	Kcnq1			-0.926095	0.0474802
ENSMUSG00000010064	chr9	Slc38a3	-1.96093	2.5405e-05	-1.84388	2.95513e-06
ENSMUSG00000010601	chr15	Apol7a	-1.29721	0.0342869	-2.00069	0.00554318
ENSMUSG00000010796	chr6	Asz1	3.17535	0.00654402	4.10417	2.36261e-05
ENSMUSG00000011148	chr12	Adssl1	1.43596	0.0387528	1.54868	0.0041137
ENSMUSG00000011463	chr3	Cpb1			-1.40935	0.0019845
ENSMUSG00000012705	chr8	Retn	-2.40959	0.0340966
ENSMUSG00000013275	chr1	Slc41a1	-2.0814	0.000291424	-1.68848	3.83484e-05
ENSMUSG00000013974	chr8	Mcemp1	2.25178	0.0105501
ENSMUSG00000014164	chr13	Klhl3	-1.81424	0.0115341
ENSMUSG00000014329	chr10	Bicc1			0.970012	0.0385756
ENSMUSG00000014361	chr2	Mertk			1.40336	0.0471077
ENSMUSG00000014599	chr3	Csf1			1.03644	0.0339564
ENSMUSG00000014602	chr1	Kif1a			2.02696	0.00711939
ENSMUSG00000014773	chr17	Dll1			2.11541	0.0121125
ENSMUSG00000015085	chr2	Entpd2	-1.28658	0.0442357
ENSMUSG00000015533	chr13	Itga2	2.80822	4.16999e-08	2.814	5.07808e-10
ENSMUSG00000015653	chr5	Steap2	1.82506	0.0210116	2.11585	0.000547336
ENSMUSG00000015745	chr3	Plekho1			0.959858	0.0366352
ENSMUSG00000015850	chr3	Adamtsl4			1.98066	0.00110504
ENSMUSG00000015852	chr3	Fcrls	1.36455	0.0484183	1.36368	0.0496405
ENSMUSG00000015869	chr11	Prpsap1	-1.21856	0.0059002	-1.2098	0.0298823
ENSMUSG00000015947	chr3	Fcgr1	2.52313	1.27721e-06	2.06305	0.000329422
ENSMUSG00000015950	chr5	Ncf1			1.09692	0.00897016
ENSMUSG00000016128	chr5	Stard13	-1.5813	0.000614471	-1.04221	0.0188266
ENSMUSG00000016200	chr1	Syt14	2.30175	0.00199365	2.82881	0.000532457
ENSMUSG00000016526	chr1	Dyrk3	1.76621	0.00827718
ENSMUSG00000016552	chr15	Foxred2	-2.4035	0.000130589	-1.45595	0.0210782
ENSMUSG00000016942	chr15	Tmprss6	3.09139	0.00139656	2.93431	0.000914487
ENSMUSG00000016995	chr2	Matn4	-1.97524	1.14806e-05	-1.93681	8.13482e-06
ENSMUSG00000017002	chr2	Slpi	3.05684	2.70431e-06
ENSMUSG00000017007	chr2	Rbpjl	-2.61384	5.59558e-09	-3.01781	4.36321e-16
ENSMUSG00000017737	chr2	Mmp9	1.97563	0.00423308	2.64135	7.16922e-08
ENSMUSG00000017929	chr2	B4galt5			1.20586	0.00875723
ENSMUSG00000018008	chr15	Cyth4	1.2346	0.0118034	1.28933	0.000576905
ENSMUSG00000018102	chr13	Hist1h2bc			-1.45422	0.000532457
ENSMUSG00000018427	chr11	Ypel2	-1.30198	0.0165695
ENSMUSG00000018500	chr11	Adora2b	1.63151	0.0368794
ENSMUSG00000018623	chr9	Mmp7	7.61383	3.92275e-23	5.56635	2.63982e-48
ENSMUSG00000018740	chr11	Slc25a35	-1.78095	3.15917e-05	-1.91573	1.35804e-06
ENSMUSG00000018774	chr11	Cd68	1.23074	0.016139	1.39733	0.00461666
ENSMUSG00000018865	chr15	Sult4a1			3.76292	3.72943e-05
ENSMUSG00000018927	chr11	Ccl6	2.83872	1.47662e-05	2.0438	0.000326431
ENSMUSG00000019122	chr11	Ccl9	2.93833	3.94499e-06	2.28735	9.88425e-06
ENSMUSG00000019256	chr12	Ahr			1.22676	0.0282558
ENSMUSG00000019577	chr6	Pdk4			1.45022	0.0372657
ENSMUSG00000019737	chr7	Syne4			-1.15841	0.00805859
ENSMUSG00000019832	chr10	Rab32	1.16467	0.0453185	1.11228	0.0196678
ENSMUSG00000019841	chr10	Rev3l	-1.43194	0.00325922
ENSMUSG00000019853	chr10	Hebp2	1.84368	0.00953181
ENSMUSG00000019866	chr10	Crybg1			1.29664	0.000426666
ENSMUSG00000019943	chr10	Atp2b1			0.922445	0.025852
ENSMUSG00000019960	chr10	Dusp6	1.51504	0.0018956	1.33584	0.000185234
ENSMUSG00000019970	chr10	Sgk1	-1.26671	0.00588081
ENSMUSG00000019987	chr10	Arg1	5.194	2.26146e-09	3.68869	3.04609e-06
ENSMUSG00000019997	chr10	Ccn2	1.86653	0.0013622	2.51048	9.74176e-08
ENSMUSG00000020000	chr10	Moxd1	4.60775	2.2177e-05	4.55516	1.63732e-07
ENSMUSG00000020017	chr10	Hal	5.56418	0.000771932
ENSMUSG00000020044	chr10	Timp3			0.945068	0.0201516
ENSMUSG00000020072	chr10	Pbld2	-2.30117	7.89139e-05	-2.29833	0.00409241
ENSMUSG00000020077	chr10	Srgn			1.43644	0.00035358
ENSMUSG00000020080	chr10	Hkdc1	-1.68544	0.0121756
ENSMUSG00000020101	chr10	Vsir			1.29264	0.00111783
ENSMUSG00000020120	chr11	Plek	1.4567	0.0248604	1.57064	1.04575e-05
ENSMUSG00000020150	chr10	Gamt	-1.49063	0.00178112	-1.72209	0.000203457
ENSMUSG00000020159	chr11	Gabrp	5.36133	1.69747e-09	4.28968	3.13178e-13
ENSMUSG00000020173	chr11	Cobl	1.62961	0.0477243
ENSMUSG00000020205	chr10	Phlda1	1.76395	0.00271904
ENSMUSG00000020263	chr10	Appl2			-0.913549	0.0352588
ENSMUSG00000020363	chr11	Gfpt2			1.91138	0.00131177
ENSMUSG00000020484	chr11	Xbp1			-1.36919	0.000835253
ENSMUSG00000020607	chr12	Lratd1	2.84534	0.000377115
ENSMUSG00000020658	chr12	Efr3b			-1.05508	0.0475739
ENSMUSG00000020787	chr11	P2rx1	-1.56939	0.00161177	-2.76823	2.14476e-11
ENSMUSG00000020838	chr11	Slc6a4			-2.0103	0.0172193
ENSMUSG00000020847	chr11	Rph3al	-1.57485	0.00501372
ENSMUSG00000020964	chr12	Sel1l	-2.02376	1.20686e-06	-1.43312	0.000161792
ENSMUSG00000021109	chr12	Hif1a	1.11007	0.0424381	1.53032	3.05612e-06
ENSMUSG00000021187	chr12	Tc2n			-1.25991	0.0217236
ENSMUSG00000021190	chr12	Lgmn	1.20439	0.0165294	1.38259	0.000330771
ENSMUSG00000021194	chr12	Chga			1.25639	0.01384
ENSMUSG00000021196	chr13	Pfkp			0.933084	0.01468
ENSMUSG00000021250	chr12	Fos			1.94721	0.00235835
ENSMUSG00000021265	chr12	Slc25a29	-1.54983	0.0491334
ENSMUSG00000021266	chr12	Wars	-1.55727	0.000241055	-1.54111	0.000117604
ENSMUSG00000021281	chr12	Tnfaip2	1.2262	0.0481052	1.22089	0.0103708
ENSMUSG00000021322	chr13	Aoah	2.01465	0.00579225	2.40673	0.000532457
ENSMUSG00000021360	chr13	Gcnt2	2.47076	4.4168e-07	1.78343	0.000100003
ENSMUSG00000021416	chr13	Eci3	-1.8635	0.0263427
ENSMUSG00000021477	chr13	Ctsl	-1.16291	0.0270854	-1.72811	5.20047e-06
ENSMUSG00000021483	chr13	Cdk20			1.36222	0.0193458
ENSMUSG00000021493	chr13	Pdlim7			1.21739	0.0265131
ENSMUSG00000021508	chr13	Cxcl14	1.57777	0.0145486	2.94225	1.58494e-07
ENSMUSG00000021509	chr13	Slc25a48	2.19771	0.0279504	2.5687	4.11834e-05
ENSMUSG00000021614	chr13	Vcan	1.91659	1.22596e-05	2.33128	2.36261e-05
ENSMUSG00000021670	chr13	Hmgcr			0.999313	0.0213172
ENSMUSG00000021684	chr13	Pde8b	-1.97358	0.00618779
ENSMUSG00000021728	chr13	Emb	1.72041	0.00547047	1.71715	5.55304e-07
ENSMUSG00000021749	chr14	Oit1	2.24129	0.0149563
ENSMUSG00000021765	chr13	Fst	2.34041	0.00748821	1.79452	0.0346547
ENSMUSG00000021779	chr14	Thrb	-1.5709	0.0191891
ENSMUSG00000021795	chr14	Sftpd	5.03789	5.08928e-15	3.51819	2.83509e-13
ENSMUSG00000021876	chr14	Rnase4	-1.89061	0.000963255	-2.18045	1.33121e-07
ENSMUSG00000021913	chr14	Ogdhl	3.15874	0.00173912	4.17051	5.80632e-08
ENSMUSG00000021944	chr14	Gata4			-1.29297	0.0046091
ENSMUSG00000021953	chr14	Tdh	-1.83023	0.00371203	-1.87982	0.00493268
ENSMUSG00000021978	chr14	Extl3	-1.6151	0.000613211	-1.19486	0.00161482
ENSMUSG00000021983	chr14	Atp8a2			-2.10193	0.00427806
ENSMUSG00000022015	chr14	Tnfsf11	-2.75397	0.00216581
ENSMUSG00000022026	chr14	Olfm4	3.79285	0.0018956	2.44835	1.18188e-05
ENSMUSG00000022043	chr14	Trim35	1.31872	0.00791068	1.1934	0.000332454
ENSMUSG00000022057	chr14	Adamdec1	-2.25425	0.0304826
ENSMUSG00000022094	chr14	Slc39a14			1.25759	0.000283402
ENSMUSG00000022102	chr14	Dok2	1.47814	0.0058592	1.38021	0.00249471
ENSMUSG00000022122	chr14	Ednrb	1.25006	0.0392446	1.55964	0.00341753
ENSMUSG00000022126	chr14	Acod1	2.72557	0.00559973	2.80784	0.000327435
ENSMUSG00000022132	chr14	Cldn10	-2.18385	3.30198e-05	-2.63524	2.00027e-06
ENSMUSG00000022150	chr15	Dab2	1.46737	0.00744987	2.05003	7.80839e-06
ENSMUSG00000022178	chr14	Ajuba			1.8432	0.00398885
ENSMUSG00000022180	chr14	Slc7a8	-1.86918	0.00688593
ENSMUSG00000022181	chr15	C6	-4.11948	3.70889e-07
ENSMUSG00000022221	chr14	Ripk3	1.37227	0.0352301	1.43635	0.00573614
ENSMUSG00000022378	chr15	Fam49b			0.894894	0.0329628
ENSMUSG00000022382	chr15	Wnt7b	3.5531	5.88564e-08	3.51751	8.85471e-09
ENSMUSG00000022389	chr15	Tef	-1.58671	0.00426917	-1.52478	0.000264268
ENSMUSG00000022472	chr15	Desi1			-1.20937	0.00210582
ENSMUSG00000022474	chr15	Pmm1			-1.56183	4.55148e-05
ENSMUSG00000022488	chr15	Nckap1l			0.987596	0.0365503
ENSMUSG00000022505	chr16	Emp2	1.73826	0.0001864	1.25675	0.000426666
ENSMUSG00000022514	chr16	Il1rap			1.39255	0.0141124
ENSMUSG00000022534	chr16	Mefv	1.95944	0.0047734	1.89312	0.00372139
ENSMUSG00000022546	chr15	Gpt			-1.37566	0.0182305
ENSMUSG00000022584	chr15	Ly6c2	1.47106	0.00918967
ENSMUSG00000022629	chr15	Kif21a	-1.21503	0.018123	-1.06778	0.0282842
ENSMUSG00000022651	chr16	Retnlg	2.1278	0.00748821
ENSMUSG00000022763	chr16	Aifm3	-1.53206	0.0481052
ENSMUSG00000022797	chr16	Tfrc			1.0542	0.00355159
ENSMUSG00000022807	chr16	Osbpl11			1.21995	0.00918135
ENSMUSG00000022817	chr16	Itgb5			0.944149	0.0287809
ENSMUSG00000022842	chr16	Ece2			2.776	0.00339455
ENSMUSG00000022868	chr16	Ahsg	3.62351	1.71993e-06	2.72742	0.00067977
ENSMUSG00000022871	chr16	Fetub	-2.35597	0.0196144
ENSMUSG00000022878	chr16	Adipoq	-2.94805	0.00155814
ENSMUSG00000022912	chr16	Pros1			1.00876	0.0140438
ENSMUSG00000022938	chr16	Fam3b	6.32548	1.75245e-06
ENSMUSG00000022951	chr16	Rcan1	1.27603	0.0115188
ENSMUSG00000022957	chr16	Itsn1			1.15332	0.00463262
ENSMUSG00000022993	chr15	4930415O20Rik			-2.22188	0.0281894
ENSMUSG00000023019	chr15	Gpd1	-1.72552	0.00309421	-1.95763	2.74749e-05
ENSMUSG00000023031	chr15	Cela1			-1.05743	0.0265131
ENSMUSG00000023039	chr15	Krt7	1.62607	0.000625349
ENSMUSG00000023067	chr17	Cdkn1a	1.18403	0.0252978	0.921768	0.0469346
ENSMUSG00000023070	chrX	Rgn			-2.06082	0.00725368
ENSMUSG00000023073	chr8	Slc10a2	3.48972	5.27557e-05	3.57636	5.65338e-05
ENSMUSG00000023140	chr6	Reg2	-2.18821	0.000897612	-3.59478	2.19358e-12
ENSMUSG00000023243	chr14	Kcnk5			1.71518	0.00124814
ENSMUSG00000023387	chr14	Kcnk16			1.79096	0.0210857
ENSMUSG00000023433	chr4	Cela3b			-1.50269	0.00110596
ENSMUSG00000023905	chr17	Tnfrsf12a	1.98003	3.35886e-05	1.00418	0.0452222
ENSMUSG00000023906	chr17	Cldn6			2.06807	3.6192e-05
ENSMUSG00000023913	chr17	Pla2g7	1.95884	6.15103e-05	1.86194	7.59233e-07
ENSMUSG00000023915	chr17	Tnfrsf21			1.13089	0.01468
ENSMUSG00000023972	chr17	Ptk7			1.06878	0.0100374
ENSMUSG00000023992	chr17	Trem2	2.33193	0.00140998
ENSMUSG00000024014	chr17	Pim1			1.1403	0.0315272
ENSMUSG00000024027	chr17	Glp1r			-1.11347	0.0175507
ENSMUSG00000024028	chr17	Tff2	-1.34773	0.021343	-2.17321	1.10851e-05
ENSMUSG00000024039	chr17	Cbs	-1.03563	0.0496351	-1.32468	0.00598697
ENSMUSG00000024048	chr17	Myl12a	1.10647	0.0301086
ENSMUSG00000024053	chr17	Emilin2	1.63603	0.00231581	1.66617	0.0329628
ENSMUSG00000024063	chr17	Lbh	-1.29471	0.00292293	-1.74724	7.59233e-07
ENSMUSG00000024066	chr17	Xdh	1.34282	0.0321623	1.70599	0.000117229
ENSMUSG00000024087	chr17	Cyp1b1			1.35296	0.00584281
ENSMUSG00000024158	chr17	Hagh			-1.2224	0.00163951
ENSMUSG00000024164	chr17	C3			1.1414	0.0460801
ENSMUSG00000024184	chr17	Pdia2			-1.12783	0.0187213
ENSMUSG00000024186	chr17	Rgs11	-1.66012	0.0148246
ENSMUSG00000024190	chr17	Dusp1			1.70985	0.000319381
ENSMUSG00000024222	chr17	Fkbp5			1.24213	0.00506027
ENSMUSG00000024225	chr17	Clps	-1.26944	0.030471	-1.74929	4.07793e-05
ENSMUSG00000024300	chr17	Myo1f			1.14922	0.00962947
ENSMUSG00000024349	chr18	Tmem173			1.11604	0.0185519
ENSMUSG00000024376	chr18	Epb41l4a	1.63491	0.0140873
ENSMUSG00000024386	chr18	Proc	4.20435	1.15975e-16	3.8711	2.70843e-11
ENSMUSG00000024413	chr18	Npc1			1.00756	0.0346065
ENSMUSG00000024486	chr18	Hbegf	2.34545	0.000897612	1.7605	0.00814255
ENSMUSG00000024503	chr18	Spink1			-1.16722	0.0187621
ENSMUSG00000024529	chr18	Lox	1.52646	0.00759691
ENSMUSG00000024598	chr18	Fbn2			1.6157	0.0285006
ENSMUSG00000024621	chr18	Csf1r			1.10302	0.0120869
ENSMUSG00000024663	chr19	Rab3il1			1.21765	0.000726457
ENSMUSG00000024665	chr19	Fads2	-1.51548	0.00296836	-1.21799	0.00755453
ENSMUSG00000024672	chr19	Ms4a7	1.37902	0.0192669	1.3477	0.00655003
ENSMUSG00000024675	chr19	Ms4a4c	1.67511	0.0314225	1.52625	0.00302309
ENSMUSG00000024679	chr19	Ms4a6d	2.99567	9.61735e-08	2.41949	1.79533e-07
ENSMUSG00000024682	chr19	Cblif	5.79775	6.26261e-08	5.23016	4.12568e-12
ENSMUSG00000024697	chr19	Gna14	-1.37372	0.0222326	-1.59728	0.0252226
ENSMUSG00000024713	chr19	Pcsk5			1.49707	0.0170422
ENSMUSG00000024730	chr19	Ms4a8a	2.40851	0.00289558	1.77941	0.0277209
ENSMUSG00000024737	chr19	Slc15a3			1.46105	0.000264268
ENSMUSG00000024772	chr19	Ehd1			0.801007	0.0460112
ENSMUSG00000024803	chr19	Ankrd1	5.2778	7.96253e-17	4.75428	1.01135e-15
ENSMUSG00000024810	chr19	Il33			1.8616	0.0022756
ENSMUSG00000024857	chr19	Cabp2			-1.61222	3.9164e-05
ENSMUSG00000024912	chr19	Fosl1			1.76678	0.0187357
ENSMUSG00000024937	chr19	Ehbp1l1			0.953925	0.0202113
ENSMUSG00000024965	chr19	Fermt3			1.10343	0.0219788
ENSMUSG00000024972	chr19	Lgals12			-2.59426	0.00669279
ENSMUSG00000024975	chr19	Pdcd4	-1.83479	8.44516e-06	-2.07711	8.44014e-06
ENSMUSG00000024978	chr19	Gpam	-1.25743	0.0230487
ENSMUSG00000025044	chr8	Msr1	1.82702	0.00409405	1.57858	0.000135646
ENSMUSG00000025059	chrX	Gk			1.80472	0.00081719
ENSMUSG00000025091	chr19	Pnliprp2			-1.25138	0.00720607
ENSMUSG00000025140	chr11	Pycr1			-1.14129	0.0335631
ENSMUSG00000025150	chr11	Cbr2	1.53815	0.00925264	1.45597	0.037073
ENSMUSG00000025161	chr11	Slc16a3	2.343	5.55318e-05	2.1602	0.00098505
ENSMUSG00000025196	chr19	Cpn1			-1.28526	0.033198
ENSMUSG00000025289	chrX	Prdx4			-1.51732	0.00215345
ENSMUSG00000025324	chr7	Atp10a			1.3105	0.0163284
ENSMUSG00000025355	chr10	Mmp19			1.46502	0.0123716
ENSMUSG00000025383	chr10	Il23a	7.75195	1.37658e-05
ENSMUSG00000025408	chr10	Ddit3	1.31218	0.0177478
ENSMUSG00000025473	chr7	Adam8			1.50856	0.000668702
ENSMUSG00000025497	chr7	Cdhr5	3.34295	0.000319121	2.93915	6.10411e-09
ENSMUSG00000025612	chr16	Bach1			0.838147	0.0474112
ENSMUSG00000025648	chr9	Pfkfb4			1.37228	0.024672
ENSMUSG00000025731	chr17	Mettl26			-1.28628	0.00990115
ENSMUSG00000025743	chr4	Sdc3			1.17834	0.0176917
ENSMUSG00000025746	chr5	Il6	4.11434	0.000103012
ENSMUSG00000025804	chr9	Ccr1	3.19722	2.25445e-07	2.66364	1.45638e-07
ENSMUSG00000025813	chr7	Homer2			-1.33962	0.00271664
ENSMUSG00000025877	chr13	Hk3			1.4512	0.00447495
ENSMUSG00000025921	chr1	Rdh10	1.45388	0.00730754	1.64589	5.65338e-05
ENSMUSG00000025955	chr1	Akr1cl	2.68271	0.000132407	2.81871	0.000549825
ENSMUSG00000025964	chr1	Adam23	-2.16236	0.0210011
ENSMUSG00000025978	chr1	Rftn2	-2.28426	3.83588e-05
ENSMUSG00000026072	chr1	Il1r1			1.15662	0.00965438
ENSMUSG00000026073	chr1	Il1r2	3.24526	9.24235e-05	2.97412	0.00019163
ENSMUSG00000026090	chr1	2010300C02Rik	-1.55853	0.00130514	-1.45029	0.000466419
ENSMUSG00000026175	chr1	Vil1	2.64867	0.00125554	1.78898	0.0201347
ENSMUSG00000026177	chr1	Slc11a1	1.37673	0.00550707	1.49103	0.000256338
ENSMUSG00000026180	chr1	Cxcr2	3.20935	0.0024524	2.613	2.06914e-05
ENSMUSG00000026185	chr1	Igfbp5	-1.56507	0.0233676
ENSMUSG00000026193	chr1	Fn1			1.88066	0.0313222
ENSMUSG00000026204	chr1	Ptprn			1.68762	0.023692
ENSMUSG00000026249	chr1	Serpine2	1.46124	0.0156854	1.89096	2.86468e-05
ENSMUSG00000026271	chr1	Gpr35	1.62809	0.00776016	2.33849	3.36745e-09
ENSMUSG00000026278	chr1	Bok			-1.00858	0.0363184
ENSMUSG00000026288	chr1	Inpp5d			1.19072	0.00823961
ENSMUSG00000026317	chr8	Cln8	1.39104	0.00579225	0.966104	0.0192853
ENSMUSG00000026321	chr1	Tnfrsf11a			1.6018	0.00256222
ENSMUSG00000026343	chr1	Gpr39	1.56071	0.0181471	1.51315	0.0114396
ENSMUSG00000026344	chr1	Lypd1			1.51136	0.0202113
ENSMUSG00000026387	chr1	Sctr	2.13253	0.00271904	2.24594	0.00523717
ENSMUSG00000026390	chr1	Marco	-3.58006	0.00606854
ENSMUSG00000026398	chr1	Nr5a2	-1.63499	6.1086e-05	-1.64109	3.87064e-06
ENSMUSG00000026405	chr1	C4bp	1.95397	0.039686	1.65838	0.0369648
ENSMUSG00000026479	chr1	Lamc2	1.82959	5.57191e-05	1.63954	2.99641e-05
ENSMUSG00000026480	chr1	Ncf2	1.32033	0.0102082	1.43561	4.32232e-05
ENSMUSG00000026482	chr1	Rgl1			1.11526	0.00359398
ENSMUSG00000026489	chr1	Coq8a	-1.59349	0.000106882	-1.6945	0.000135346
ENSMUSG00000026536	chr1	Ifi211	1.52135	0.0236856
ENSMUSG00000026542	chr1	Apcs	2.13401	0.0248604
ENSMUSG00000026576	chr1	Atp1b1	1.52764	0.000897567	1.33494	0.000264268
ENSMUSG00000026580	chr1	Selp	2.00044	0.0145803
ENSMUSG00000026628	chr1	Atf3	2.04301	8.65498e-06	1.04446	0.0359171
ENSMUSG00000026640	chr1	Plxna2	-1.38077	0.0112452	-1.05162	0.0258125
ENSMUSG00000026656	chr1	Fcgr2b	1.84647	0.000421127	1.78025	3.49363e-06
ENSMUSG00000026670	chr1	Uap1			0.960236	0.012757
ENSMUSG00000026678	chr1	Rgs5			0.941353	0.0201516
ENSMUSG00000026692	chr1	Fmo4	4.22611	4.4168e-07	3.01336	0.000131452
ENSMUSG00000026712	chr2	Mrc1	1.22778	0.0151787	2.13581	9.86837e-10
ENSMUSG00000026818	chr2	Cel	-1.17703	0.0238624	-1.87386	4.77875e-06
ENSMUSG00000026822	chr2	Lcn2	2.80373	1.04699e-09	2.05635	1.48021e-06
ENSMUSG00000026831	chr2	1700007K13Rik	-1.75571	0.0103009	-1.90787	0.0170422
ENSMUSG00000026833	chr2	Olfm1			1.74182	0.0025484
ENSMUSG00000026872	chr2	Zeb2			1.25598	0.00148776
ENSMUSG00000026928	chr2	Card9			1.51382	0.0262151
ENSMUSG00000026938	chr2	Fcna	-1.84517	0.000407147
ENSMUSG00000026970	chr2	Rbms1			0.964998	0.0143191
ENSMUSG00000026981	chr2	Il1rn	3.83983	5.72682e-16	3.2295	5.93597e-14
ENSMUSG00000027007	chr2	Itprid2	-1.20614	0.0064296	-1.20361	0.0019915
ENSMUSG00000027022	chr2	Xirp2			6.41036	5.83912e-09
ENSMUSG00000027068	chr2	Dhrs9	1.57124	0.0269283
ENSMUSG00000027087	chr2	Itgav			1.03965	0.00989158
ENSMUSG00000027134	chr2	Lpcat4			1.43035	0.0076164
ENSMUSG00000027199	chr2	Gatm	-1.82636	1.78537e-05	-2.03831	6.03858e-07
ENSMUSG00000027253	chr2	Lrp4	-2.03522	0.00184803	-1.56803	0.00598853
ENSMUSG00000027293	chr2	Ehd4			0.845124	0.0341077
ENSMUSG00000027313	chr2	Chac1	1.48539	0.00199657
ENSMUSG00000027350	chr2	Chgb			2.36605	1.35804e-06
ENSMUSG00000027351	chr2	Spred1			0.925458	0.0187213
ENSMUSG00000027360	chr2	Hdc	4.12888	1.62069e-06
ENSMUSG00000027375	chr2	Mal	2.84827	6.59084e-05	1.64395	0.00886087
ENSMUSG00000027376	chr2	Prom2	-1.86755	0.00398895	-1.20092	0.0147383
ENSMUSG00000027398	chr2	Il1b	2.70283	4.48965e-05	2.60628	0.000231973
ENSMUSG00000027435	chr2	Cd93			1.27904	0.00754401
ENSMUSG00000027456	chr2	Sdcbp2	2.15123	0.00156968
ENSMUSG00000027495	chr2	Fam210b			-0.96379	0.0385756
ENSMUSG00000027533	chr3	Fabp5	1.53855	0.00320031	1.50485	8.05125e-05
ENSMUSG00000027559	chr3	Car3	-4.04739	3.34265e-05
ENSMUSG00000027562	chr3	Car2	1.70869	0.0136518	1.90234	0.000329945
ENSMUSG00000027597	chr2	Ahcy			-1.58271	0.000196284
ENSMUSG00000027610	chr2	Gss	1.20829	0.0166886
ENSMUSG00000027611	chr2	Procr			-1.3205	0.000447915
ENSMUSG00000027777	chr3	Schip1	2.18027	0.00284807
ENSMUSG00000027800	chr3	Tm4sf1	1.82106	0.000628972	1.42936	0.000419205
ENSMUSG00000027801	chr3	Tm4sf4	2.36482	3.02082e-07	1.6706	9.9855e-05
ENSMUSG00000027832	chr3	Ptx3	4.10153	6.40257e-11	5.07391	1.7048e-22
ENSMUSG00000027834	chr3	Serpini1			-1.54244	0.00367196
ENSMUSG00000027848	chr3	Olfml3			1.21393	0.0427711
ENSMUSG00000027878	chr3	Notch2			1.18015	0.0196914
ENSMUSG00000027913	chr3	Crct1	4.0921	2.83891e-06	3.38098	4.11834e-05
ENSMUSG00000028001	chr3	Fga	6.78373	3.38608e-06	6.68283	6.38373e-15
ENSMUSG00000028017	chr3	Egf			-1.32015	0.0471958
ENSMUSG00000028108	chr3	Ecm1	1.45826	0.0118432	1.78933	0.0124943
ENSMUSG00000028115	chr3	Bnipl	2.53634	0.000542679
ENSMUSG00000028128	chr3	F3	2.53031	2.62945e-05	2.33258	1.89208e-06
ENSMUSG00000028150	chr3	Rorc			-1.72449	0.00855455
ENSMUSG00000028176	chr3	Lrrc7	-1.97011	0.00270136
ENSMUSG00000028194	chr3	Ddah1			1.78211	0.00614147
ENSMUSG00000028195	chr3	Ccn1	2.43126	1.48771e-06	2.83754	2.96767e-12
ENSMUSG00000028217	chr4	Cdh17	3.62559	2.76408e-07	4.69004	2.32969e-09
ENSMUSG00000028238	chr4	Atp6v0d2	2.84691	0.00032377	1.98735	0.0433805
ENSMUSG00000028262	chr3	Clca3a2	-1.96166	0.0118432	-1.72269	0.0421346
ENSMUSG00000028264	chr4	Spaca1	5.40574	8.44592e-08	4.01492	1.344e-05
ENSMUSG00000028356	chr4	Ambp	2.30131	1.87418e-05	2.40983	3.05347e-10
ENSMUSG00000028364	chr4	Tnc			1.39757	0.000419205
ENSMUSG00000028370	chr4	Pappa			1.91893	0.00113576
ENSMUSG00000028434	chr4	Epb41l4b			-1.11252	0.0080623
ENSMUSG00000028465	chr4	Tln1			0.998164	0.0423281
ENSMUSG00000028494	chr4	Plin2	1.87945	2.34549e-05	1.57304	0.000362268
ENSMUSG00000028497	chr4	Hacd4	1.62557	0.0135514
ENSMUSG00000028555	chr4	Ttc39a	-1.34248	0.00579309	-1.84735	8.32958e-06
ENSMUSG00000028573	chr4	Fggy	1.8797	0.00493882
ENSMUSG00000028581	chr4	Laptm5			1.10436	0.0448176
ENSMUSG00000028583	chr4	Pdpn	2.23601	5.73715e-05	1.29756	0.022505
ENSMUSG00000028599	chr4	Tnfrsf1b			1.13674	0.0158167
ENSMUSG00000028601	chr4	Echdc2	-1.10577	0.0284135	-1.21857	0.00337253
ENSMUSG00000028645	chr4	Slc2a1	1.5517	0.00128828	1.56439	1.09887e-05
ENSMUSG00000028680	chr4	Plk3			1.64563	0.00709302
ENSMUSG00000028698	chr4	Pik3r3	-1.55402	0.00823783
ENSMUSG00000028708	chr4	Mknk1			-1.01573	0.0128452
ENSMUSG00000028713	chr4	Cyp4b1	-2.55571	5.15057e-05
ENSMUSG00000028776	chr4	Tinagl1	2.19633	4.11854e-06	2.01452	1.26659e-07
ENSMUSG00000028786	chr4	Tmem54	2.46642	0.0221588
ENSMUSG00000028836	chr4	Slc30a2	-2.98104	1.27553e-12	-3.78563	3.47428e-15
ENSMUSG00000028849	chr4	Map7d1			1.08187	0.0104625
ENSMUSG00000028859	chr4	Csf3r	2.53861	7.50418e-05	2.16163	0.00139181
ENSMUSG00000028862	chr4	Map3k6			1.33803	0.0280845
ENSMUSG00000028865	chr4	Cd164l2			-1.71363	0.0437151
ENSMUSG00000028874	chr4	Fgr	1.54056	0.00240429	1.50654	0.000149031
ENSMUSG00000028914	chr4	Casp9	-2.82784	1.80075e-05	-2.91434	4.96542e-10
ENSMUSG00000028919	chr4	Arhgef19	-1.60297	0.00840422
ENSMUSG00000028963	chr4	Uts2	1.74805	0.030471
ENSMUSG00000028967	chr4	Errfi1			1.77081	4.37232e-08
ENSMUSG00000028980	chr4	H6pd			1.12902	0.00664527
ENSMUSG00000029082	chr5	Bst1	2.28872	1.73062e-05	1.96879	6.43003e-07
ENSMUSG00000029090	chr5	Adgra3			-0.945715	0.0261461
ENSMUSG00000029102	chr5	Hgfac	-1.27083	0.0373885	-1.16826	0.00722004
ENSMUSG00000029135	chr5	Fosl2			1.52835	0.00196205
ENSMUSG00000029153	chr5	Ociad2	-1.30896	0.0484749
ENSMUSG00000029193	chr5	Cckar	-2.27491	1.30537e-06	-2.91075	6.8871e-10
ENSMUSG00000029195	chr5	Klb	-2.14936	0.00057997	-2.56362	7.05422e-05
ENSMUSG00000029270	chr5	Dipk1a			-1.14671	0.0345597
ENSMUSG00000029275	chr5	Gfi1	-1.60491	0.0255917
ENSMUSG00000029304	chr5	Spp1			1.4234	5.20207e-05
ENSMUSG00000029322	chr5	Plac8	1.62192	0.0330251	1.35508	0.0116063
ENSMUSG00000029335	chr5	Bmp3	-2.08732	0.000427758	-2.15995	0.00453401
ENSMUSG00000029371	chr5	Cxcl5	3.56255	1.47662e-05	3.02083	4.22628e-05
ENSMUSG00000029372	chr5	Ppbp			3.5013	8.19659e-05
ENSMUSG00000029373	chr5	Pf4	2.16504	0.00178706	1.73987	0.0112159
ENSMUSG00000029408	chr5	Abcb9	-1.50871	0.0401852
ENSMUSG00000029522	chr5	Pla2g1b	-1.61503	0.000132407	-1.5943	0.000355746
ENSMUSG00000029530	chr9	Ccr9	-2.17946	0.0196144
ENSMUSG00000029563	chr6	Foxp2	-1.57131	0.00838872	-1.785	0.0192841
ENSMUSG00000029644	chr5	Pdx1	-1.40498	0.0478036
ENSMUSG00000029659	chr5	Medag			1.0814	0.0466448
ENSMUSG00000029761	chr6	Cald1	1.2146	0.0145976	1.17721	0.00164656
ENSMUSG00000029788	chr6	Cpa5	2.77702	0.00654402
ENSMUSG00000029882	chr6	2210010C04Rik			-1.59394	7.87733e-05
ENSMUSG00000029915	chr6	Clec5a	2.38383	0.00285022	2.07817	0.00265634
ENSMUSG00000029925	chr6	Tbxas1			1.20395	0.033042
ENSMUSG00000030017	chr6	Reg3g			-1.69234	0.00530705
ENSMUSG00000030077	chr6	Chl1	2.57138	9.22416e-05	2.83384	0.000490436
ENSMUSG00000030088	chr6	Aldh1l1			-1.01356	0.0214833
ENSMUSG00000030096	chr6	Slc6a6			0.967022	0.0168103
ENSMUSG00000030108	chr6	Slc6a13	3.07031	1.11591e-05	2.86351	0.000161792
ENSMUSG00000030116	chr6	Mfap5	1.42307	0.0455555
ENSMUSG00000030117	chr6	Gdf3	2.0055	0.0433491
ENSMUSG00000030142	chr6	Clec4e	2.77147	1.80075e-05	1.93489	0.00679665
ENSMUSG00000030144	chr6	Clec4d	3.03086	5.13747e-06	1.93006	0.0089948
ENSMUSG00000030148	chr6	Clec4a2	2.61429	1.53331e-05	1.78232	0.00140507
ENSMUSG00000030162	chr6	Olr1	2.09817	0.0477166
ENSMUSG00000030187	chr6	Klra2	1.81948	0.021021	1.47034	0.0345679
ENSMUSG00000030208	chr6	Emp1	1.19331	0.0300654	1.58156	0.000338873
ENSMUSG00000030223	chr6	Ptpro	1.67187	0.00827718	2.07501	0.000756249
ENSMUSG00000030268	chr6	Bcat1	1.67281	0.0118432	1.59915	0.0149609
ENSMUSG00000030278	chr6	Cidec	-3.16157	0.00287744
ENSMUSG00000030353	chr6	Tead4			1.65424	0.0475739
ENSMUSG00000030366	chr7	Ceacam12	3.40445	0.00465327
ENSMUSG00000030368	chr7	Ceacam11	4.72346	0.00262018
ENSMUSG00000030447	chr7	Cyfip1			0.934536	0.036085
ENSMUSG00000030474	chr7	Siglece			2.09596	0.00320096
ENSMUSG00000030483	chr7	Cyp2b10	6.45839	1.29377e-09	3.24405	6.08548e-05
ENSMUSG00000030513	chr7	Pcsk6	-1.47614	0.0120429
ENSMUSG00000030546	chr7	Plin1	-4.21484	1.22596e-05
ENSMUSG00000030560	chr7	Ctsc			1.23364	0.000549825
ENSMUSG00000030579	chr7	Tyrobp	1.93186	0.000806348	1.36102	0.000639508
ENSMUSG00000030747	chr7	Dgat2	-2.07866	0.0393345
ENSMUSG00000030748	chr7	Il4ra	1.42767	0.00540907	2.10559	2.3874e-09
ENSMUSG00000030763	chr7	Lcmt1			-1.50829	0.000374108
ENSMUSG00000030786	chr7	Itgam	1.93024	3.27975e-05	2.01926	0.00260736
ENSMUSG00000030796	chr7	Tead2	-1.44056	0.000963255	-1.83097	1.93811e-06
ENSMUSG00000030954	chr7	Gp2			-1.1256	0.0389641
ENSMUSG00000031072	chr7	LTO1			0.942114	0.0265055
ENSMUSG00000031099	chrX	Smarca1	1.83641	0.033673
ENSMUSG00000031167	chrX	Rbm3	1.31198	0.0312348
ENSMUSG00000031196	chrX	F8	-2.67111	1.9635e-05
ENSMUSG00000031202	chrX	Rab39b	1.7278	0.0186477
ENSMUSG00000031207	chrX	Msn			1.13614	0.00575247
ENSMUSG00000031209	chrX	Heph			2.00459	0.00755453
ENSMUSG00000031278	chrX	Acsl4	1.12975	0.0387528	1.34532	8.35635e-05
ENSMUSG00000031284	chrX	Pak3	1.92025	0.0248742	1.98368	0.00525244
ENSMUSG00000031328	chrX	Flna			1.24012	0.00143167
ENSMUSG00000031442	chr8	Mcf2l	-1.82658	0.00240089
ENSMUSG00000031444	chr8	F10	3.09381	2.95101e-05
ENSMUSG00000031486	chr8	Adgra2			1.48685	0.00493804
ENSMUSG00000031505	chr8	Naxd			-1.01183	0.0241635
ENSMUSG00000031508	chr8	Ankrd10	-1.13057	0.0251044	-1.05312	0.0163284
ENSMUSG00000031538	chr8	Plat	1.26471	0.0170532
ENSMUSG00000031626	chr8	Sorbs2			1.11668	0.0041353
ENSMUSG00000031635	chr8	Anxa10	3.08888	6.49444e-07	2.76279	2.23607e-10
ENSMUSG00000031740	chr8	Mmp2			1.21075	0.00483207
ENSMUSG00000031779	chr8	Ccl22	-2.0787	0.000691405
ENSMUSG00000031799	chr8	Tpm4	1.21162	0.040978	0.928415	0.0187721
ENSMUSG00000031825	chr8	Crispld2			1.60463	7.80839e-06
ENSMUSG00000031827	chr8	Cotl1			0.875898	0.0375241
ENSMUSG00000031896	chr8	Ctrl	-1.15989	0.0359235	-1.5681	0.000330056
ENSMUSG00000031919	chr8	Tmed6			-1.79961	3.49568e-05
ENSMUSG00000031957	chr8	Ctrb1			-1.07739	0.0250325
ENSMUSG00000031963	chr9	Bmper			1.82888	0.000942031
ENSMUSG00000032020	chr9	Ubash3b			1.04555	0.0474802
ENSMUSG00000032036	chr9	Kirrel3			-1.977	0.00801769
ENSMUSG00000032038	chr9	St3gal4	2.35446	9.61735e-08	1.85182	7.10165e-08
ENSMUSG00000032068	chr9	Plet1	3.14701	5.61792e-09	2.38425	9.56018e-05
ENSMUSG00000032122	chr9	Slc37a2	1.27941	0.0301419	1.30275	0.005961
ENSMUSG00000032177	chr9	Pde4a	-1.81616	0.0359235	-1.5362	0.0112822
ENSMUSG00000032193	chr9	Ldlr			1.20539	0.00442215
ENSMUSG00000032204	chr9	Aqp9	2.00782	0.0226761
ENSMUSG00000032231	chr9	Anxa2	1.42412	0.00321517
ENSMUSG00000032278	chr9	Paqr5			1.3954	0.047244
ENSMUSG00000032280	chr9	Tle3			0.982604	0.047374
ENSMUSG00000032289	chr9	Thsd4			2.08018	0.000106475
ENSMUSG00000032294	chr9	Pkm			0.968948	0.0281985
ENSMUSG00000032369	chr9	Plscr1	2.68748	3.33737e-09	2.15307	1.14219e-08
ENSMUSG00000032374	chr9	Plod2			1.40821	0.0358317
ENSMUSG00000032473	chr9	Cldn18	8.16442	4.71961e-50	7.37043	7.77124e-56
ENSMUSG00000032487	chr1	Ptgs2			2.92059	0.000426666
ENSMUSG00000032501	chr15	Trib1	1.193	0.0263966	1.1727	0.00375829
ENSMUSG00000032531	chr9	Amotl2			1.09947	0.00736495
ENSMUSG00000032548	chr9	Slco2a1			1.25612	0.0153952
ENSMUSG00000032549	chr9	Rab6b	3.46475	1.81119e-06
ENSMUSG00000032591	chr9	Mst1	2.59088	0.0204821
ENSMUSG00000032661	chr5	Oas3			1.55151	0.0236801
ENSMUSG00000032691	chr11	Nlrp3			1.83059	0.00539058
ENSMUSG00000032715	chr2	Trib3	2.08589	1.41771e-05	0.953325	0.0280988
ENSMUSG00000032725	chr7	Folr2	1.71857	0.00523336
ENSMUSG00000032739	chr17	Pram1			2.04506	0.00754401
ENSMUSG00000032744	chr4	Heyl			-1.25595	0.0210782
ENSMUSG00000032788	chr10	Pdxk			1.02374	0.0364644
ENSMUSG00000032802	chr2	Srxn1	1.76804	0.00169437	1.11064	0.00439171
ENSMUSG00000032849	chr14	Abcc4			1.21304	0.00665685
ENSMUSG00000032860	chr7	P2ry2			1.58335	0.03302
ENSMUSG00000032978	chr4	Guca2b	3.34359	1.046e-06	1.8679	0.0175105
ENSMUSG00000033061	chr1	Resp18			1.95107	0.0185519
ENSMUSG00000033149	chr16	Phldb2			1.09806	0.0114396
ENSMUSG00000033350	chr9	Chst2	-2.01161	2.12657e-06	-2.58486	5.17287e-13
ENSMUSG00000033453	chr9	Adamts15			1.63267	0.0038015
ENSMUSG00000033508	chr6	Asprv1	2.41004	0.0102082
ENSMUSG00000033721	chr3	Vav3			1.43959	0.0125516
ENSMUSG00000033767	chr3	Tmem131l	-1.42232	0.0459989
ENSMUSG00000033777	chrX	Tlr13	2.26099	4.82668e-06	1.81327	7.46185e-05
ENSMUSG00000033857	chr11	Engase	-1.36108	0.030471
ENSMUSG00000033860	chr3	Fgg	6.11996	0.000132407	4.29834	6.6935e-07
ENSMUSG00000034040	chr5	Galnt17			2.43621	0.00308713
ENSMUSG00000034116	chr17	Vav1			1.08731	0.0326247
ENSMUSG00000034127	chr10	Tspan8	4.3203	1.36505e-17	3.33945	1.80689e-11
ENSMUSG00000034139	chr3	Serpini2			-1.68959	0.000182067
ENSMUSG00000034163	chr10	Zfc3h1	-1.29494	0.0102736
ENSMUSG00000034209	chr11	Rasl10a			-1.21099	0.0375241
ENSMUSG00000034226	chr2	Rhov			-1.11317	0.0271624
ENSMUSG00000034227	chr11	Foxj1	2.36476	0.00371323	2.88627	3.91795e-05
ENSMUSG00000034271	chr12	Jdp2	1.36966	0.0479367
ENSMUSG00000034275	chr9	Igsf9b			2.58987	0.00241432
ENSMUSG00000034295	chr18	Fhod3			3.03245	0.000379976
ENSMUSG00000034343	chr1	Ube2f			-1.15696	0.0114246
ENSMUSG00000034353	chr1	Ramp1			-1.43176	0.0064851
ENSMUSG00000034361	chr8	Cpne2			1.34882	0.0265131
ENSMUSG00000034394	chr11	Lif	1.80727	0.0073724	1.73194	0.00367196
ENSMUSG00000034401	chr4	Spata6	1.24806	0.0414483
ENSMUSG00000034463	chr14	Scara3	1.58849	0.00047244	1.47635	9.18906e-05
ENSMUSG00000034528	chr5	Hsd17b13			-1.12983	0.0280359
ENSMUSG00000034607	chrX	Pof1b	2.13808	0.016814
ENSMUSG00000034612	chr10	Chst11			2.07014	0.000123911
ENSMUSG00000034641	chr11	Cd300ld	1.99337	0.0014294
ENSMUSG00000034758	chr10	Tle6			-1.29598	0.001899
ENSMUSG00000034765	chr19	Dusp5	1.54269	0.00748821	1.58251	0.00262835
ENSMUSG00000034768	chr11	Asb16	-1.974	0.0159784
ENSMUSG00000034947	chr11	Tmem106a			1.40252	0.00199401
ENSMUSG00000034981	chr5	Parm1	-2.03517	5.60393e-06	-1.37942	0.00134357
ENSMUSG00000035004	chr7	Igsf6	1.63762	0.0167942
ENSMUSG00000035202	chr9	Lars2	-2.08339	0.00021554	-1.10457	0.0195161
ENSMUSG00000035226	chr2	Rims4	-2.21305	0.00301566	-2.21858	0.000722024
ENSMUSG00000035258	chr16	Abi3bp			1.53548	0.0279344
ENSMUSG00000035296	chr14	Sgcg	3.1278	0.0165217
ENSMUSG00000035305	chr4	Ror1			1.56814	0.0103816
ENSMUSG00000035352	chr11	Ccl12	2.14469	0.00262018	1.88967	0.0188931
ENSMUSG00000035373	chr11	Ccl7	1.68972	0.00977289	1.3021	0.0188547
ENSMUSG00000035385	chr11	Ccl2	1.63708	0.0170532	1.17939	0.0147933
ENSMUSG00000035394	chr18	Cfap53	2.16217	0.00303645
ENSMUSG00000035459	chr10	Stab2	-2.80735	0.0103113
ENSMUSG00000035493	chr13	Tgfbi	2.53543	4.36535e-09	2.54043	4.53863e-07
ENSMUSG00000035498	chr9	Cdcp1			1.15767	0.00738277
ENSMUSG00000035506	chr16	Slc12a8			-1.789	9.67368e-06
ENSMUSG00000035540	chr5	Gc	2.38407	4.9647e-08	2.10263	1.62928e-07
ENSMUSG00000035557	chr11	Krt17	3.98637	1.35577e-09	2.88183	0.000105705
ENSMUSG00000035638	chr16	Muc20			3.29403	2.34247e-05
ENSMUSG00000035686	chr7	Thrsp	-2.85609	0.000285282
ENSMUSG00000035735	chr19	Dagla	-2.04051	0.0279002
ENSMUSG00000035775	chr11	Krt20	1.89164	6.59967e-05	1.53328	0.00215402
ENSMUSG00000035804	chr19	Ins1			1.81309	0.00359398
ENSMUSG00000035818	chr19	Plekhs1	2.71136	0.000348146	3.20335	1.20572e-06
ENSMUSG00000035891	chr15	Cerk			1.00135	0.0354826
ENSMUSG00000035896	chr14	Rnase1	-1.95263	4.48965e-05	-2.20376	1.14689e-07
ENSMUSG00000035910	chr13	Dcdc2a	1.44503	0.00803378	1.13267	0.022454
ENSMUSG00000036155	chr1	Mgat5			1.00271	0.0375241
ENSMUSG00000036169	chr12	Sostdc1	-4.16293	1.99366e-12	-4.55443	1.68964e-13
ENSMUSG00000036181	chr13	Hist1h1c	1.13641	0.0226036
ENSMUSG00000036327	chr2	Qsox2			-1.03932	0.014614
ENSMUSG00000036381	chr3	P2ry14	-2.09401	3.87381e-06	-2.26076	2.36261e-05
ENSMUSG00000036390	chr6	Gadd45a	1.75929	0.0145906	1.3077	0.0403062
ENSMUSG00000036446	chr10	Lum	-1.17843	0.0340966
ENSMUSG00000036480	chr1	Prss56	2.4872	4.31389e-06
ENSMUSG00000036570	chr7	Fxyd1	-1.51278	0.0284545	-1.97264	0.00216957
ENSMUSG00000036743	chr18	Psma8	2.50353	0.0122161
ENSMUSG00000036856	chr4	Wnt4	1.9733	0.0109501
ENSMUSG00000036885	chr3	Arhgef26			-1.25355	0.0129403
ENSMUSG00000036894	chr3	Rap2b			0.893062	0.0375809
ENSMUSG00000036899	chr6	Trpv5	3.83827	1.87418e-05
ENSMUSG00000036905	chr4	C1qb	1.20416	0.0162705	1.08936	0.0262151
ENSMUSG00000036915	chr7	Kirrel2	-2.46847	5.05928e-06	-3.26883	4.97684e-07
ENSMUSG00000037035	chr1	Inhbb			1.64887	0.00489666
ENSMUSG00000037095	chr17	Lrg1	-1.53507	0.0067885	-0.974333	0.0329628
ENSMUSG00000037172	chr6	E330009J07Rik			-1.05463	0.00866119
ENSMUSG00000037185	chr15	Krt80	1.53148	0.0121461
ENSMUSG00000037266	chr4	Rsrp1	-1.07304	0.0375946
ENSMUSG00000037270	chr3	4932438A13Rik	-1.12456	0.0385933
ENSMUSG00000037278	chr11	Tmem97			-1.33831	0.00109749
ENSMUSG00000037331	chr11	Larp1	-1.43687	0.0122742	-0.975216	0.0475739
ENSMUSG00000037349	chr19	Nudt22			-0.940539	0.0333965
ENSMUSG00000037386	chr15	Rims2	2.79139	0.0352624	2.31583	0.0147848
ENSMUSG00000037411	chr5	Serpine1	2.19716	0.000342473	2.23829	2.08765e-05
ENSMUSG00000037573	chr11	Tob1	-1.79757	2.69088e-05	-1.82154	3.77455e-07
ENSMUSG00000037583	chr4	Nr0b2	-1.60297	0.0295158	-1.78322	0.0133443
ENSMUSG00000037621	chr6	Atoh8	-1.98009	0.000988945	-2.02669	0.00265634
ENSMUSG00000037664	chr7	Cdkn1c			-1.61935	0.00965438
ENSMUSG00000037709	chr6	Fam13a	-2.08102	4.31389e-06	-2.26397	2.95513e-06
ENSMUSG00000037784	chr9	Dzip1l	1.81719	0.0305158	2.01794	0.00655003
ENSMUSG00000037813	chr2	D630003M21Rik	2.49066	0.0055412	1.84308	0.0483913
ENSMUSG00000037820	chr2	Tgm2			1.16251	0.00675178
ENSMUSG00000037824	chr14	Tspan14			1.15021	0.00106828
ENSMUSG00000037833	chr14	Sh2d4b			2.41727	0.00508977
ENSMUSG00000037902	chr2	Sirpa			1.12609	0.00457797
ENSMUSG00000037942	chr1	Crp	2.58852	2.0729e-05	2.27544	2.74749e-05
ENSMUSG00000037946	chr13	Fgd3			1.23205	0.0265412
ENSMUSG00000037989	chr13	Wnk2	-1.96349	0.0152248	-1.29559	0.0272028
ENSMUSG00000038059	chr18	Smim3	1.28789	0.0271488
ENSMUSG00000038155	chr19	Gstp2			-1.43725	0.0389809
ENSMUSG00000038178	chr11	Slc43a2			0.982006	0.024496
ENSMUSG00000038217	chr11	Tlcd2	1.26171	0.0430515
ENSMUSG00000038312	chr2	Edem2			-1.26779	0.00164656
ENSMUSG00000038375	chr2	Trp53inp2	-1.42978	0.00154856	-1.141	0.00504388
ENSMUSG00000038508	chr8	Gdf15	1.44139	0.0442357
ENSMUSG00000038587	chr10	Akap12			1.63951	8.12519e-05
ENSMUSG00000038642	chr3	Ctss	1.20594	0.0489362	1.34824	0.000519589
ENSMUSG00000038732	chr13	Mboat1	1.44807	0.0018956	0.977162	0.0430141
ENSMUSG00000038782	chr7	1700028J19Rik			-2.00393	0.0104625
ENSMUSG00000038807	chr11	Rap1gap2	-1.53247	0.0137214	-0.988212	0.0218673
ENSMUSG00000038900	chr2	Rpl12			-0.984226	0.0372891
ENSMUSG00000039005	chr4	Tlr4	1.63841	0.0196144	1.70612	0.000114523
ENSMUSG00000039057	chr8	Myo16	-1.90453	0.0128424
ENSMUSG00000039062	chr7	Anpep	-2.30803	4.31389e-06	-2.08805	2.41121e-06
ENSMUSG00000039081	chr14	Zfp503	-1.85982	0.00415548	-1.2169	0.0208295
ENSMUSG00000039109	chr13	F13a1	2.95797	7.10662e-08	2.42391	8.42848e-05
ENSMUSG00000039126	chr19	Prune2			1.284	0.0147758
ENSMUSG00000039168	chr15	Dap			-1.24814	0.0027088
ENSMUSG00000039191	chr5	Rbpj			1.33628	0.000386872
ENSMUSG00000039208	chr11	Metrnl	1.74151	0.000963255	1.30082	0.0293356
ENSMUSG00000039221	chr3	Rpl22l1			-1.19715	0.00775931
ENSMUSG00000039239	chr1	Tgfb2	1.7028	0.0462349
ENSMUSG00000039278	chrX	Pcsk1n			1.90182	0.00339455
ENSMUSG00000039330	chr19	Tsga10ip			-1.90972	0.0211233
ENSMUSG00000039361	chr7	Picalm			0.998961	0.00539058
ENSMUSG00000039384	chr1	Dusp10	1.6521	0.00736532
ENSMUSG00000039385	chr15	Cdh6	1.83314	0.00736532	1.89123	0.00302309
ENSMUSG00000039497	chr10	Dse			1.00543	0.0403062
ENSMUSG00000039601	chr17	Rcan2			-1.30345	0.022454
ENSMUSG00000039628	chr17	Hs3st6			-2.14562	0.0226751
ENSMUSG00000039661	chr8	Dusp26	-1.35597	0.00708209	-1.51689	0.000510622
ENSMUSG00000039753	chr5	Fbxl5			1.02631	0.00367196
ENSMUSG00000039903	chr16	Eva1c	4.06726	0.000548705
ENSMUSG00000039959	chr5	Hip1			1.06103	0.0147626
ENSMUSG00000039960	chr8	Rhou			-1.4095	0.000161792
ENSMUSG00000040016	chr3	Ptger3	-1.68589	0.000141998	-2.08403	2.10805e-08
ENSMUSG00000040026	chr7	Saa3	3.00962	4.187e-05
ENSMUSG00000040035	chr2	Disp2			2.43305	0.00046332
ENSMUSG00000040136	chr7	Abcc8			1.84391	0.00784896
ENSMUSG00000040152	chr2	Thbs1	1.88579	0.000146049	2.32826	1.9902e-06
ENSMUSG00000040181	chr1	Fmo1	-2.31062	0.000448167
ENSMUSG00000040187	chr6	Arntl2			-2.5667	0.0019137
ENSMUSG00000040205	chr7	Cuzd1			-1.94296	1.35804e-06
ENSMUSG00000040212	chr7	Emp3	1.1544	0.040226
ENSMUSG00000040229	chrX	Gpr34	-2.20283	0.00474073
ENSMUSG00000040249	chr10	Lrp1			1.77822	0.0129147
ENSMUSG00000040264	chr3	Gbp2b	-2.73334	0.00027214
ENSMUSG00000040322	chr3	Slc25a24	1.50604	0.00557469	1.22316	0.01384
ENSMUSG00000040412	chr3	5330417C22Rik			-1.01952	0.047374
ENSMUSG00000040447	chr11	Spns2	-1.0439	0.0451372	-1.15415	0.00361743
ENSMUSG00000040471	chr11	Ggt6	-2.1981	3.01811e-05	-1.54978	0.0287902
ENSMUSG00000040498	chr7	Igsf23	-1.81698	0.00031056
ENSMUSG00000040511	chr7	Pvr	1.30621	0.00803378	0.955416	0.0244647
ENSMUSG00000040522	chrX	Tlr8			2.01693	0.000110555
ENSMUSG00000040528	chr11	Milr1	1.85006	0.0151787
ENSMUSG00000040543	chr11	Pitpnm3			1.98727	0.0188931
ENSMUSG00000040552	chr6	C3ar1	1.78958	9.76252e-05	1.46442	0.0241635
ENSMUSG00000040613	chr6	Apobec1	1.32204	0.0250045	1.24193	0.00504388
ENSMUSG00000040711	chr11	Sh3pxd2b			1.2773	0.0254852
ENSMUSG00000040722	chr9	Scamp5	1.61506	0.00169437	1.65291	0.000285958
ENSMUSG00000040808	chrX	S100g			-2.31548	0.0199142
ENSMUSG00000040809	chr3	Chil3	3.14874	7.30633e-06	1.67788	0.0172358
ENSMUSG00000040891	chr7	Foxa3			-1.51541	0.00428792
ENSMUSG00000040896	chr3	Kcnd3	-2.62461	0.000631724
ENSMUSG00000041046	chr11	Ramp3	1.67282	0.0370717
ENSMUSG00000041301	chr6	Cftr	1.59657	0.0139532	1.41766	0.0324546
ENSMUSG00000041351	chr4	Rap1gap	-1.47307	0.0107087	-1.33329	0.00110504
ENSMUSG00000041378	chr16	Cldn5	-1.3488	0.049068
ENSMUSG00000041592	chr11	Sdk2			2.13453	0.0259062
ENSMUSG00000041734	chr3	Kirrel			1.36468	0.00939027
ENSMUSG00000041736	chr15	Tspo	1.13782	0.0385933
ENSMUSG00000041754	chr17	Trem3	3.05362	0.000262004
ENSMUSG00000041794	chr9	Myrip	-2.21672	0.00216581
ENSMUSG00000041798	chr11	Gck	-1.69263	0.0113101	-2.09854	9.18906e-05
ENSMUSG00000041801	chr1	Phlda3	1.11012	0.0296049
ENSMUSG00000041841	chr15	Rpl37			-0.954307	0.0354826
ENSMUSG00000041859	chr1	Mcm3			0.903926	0.0290693
ENSMUSG00000041889	chr1	Shisa4			-0.988048	0.0333856
ENSMUSG00000041936	chr4	Agrn			1.59454	0.000131452
ENSMUSG00000041959	chr3	S100a10	1.78679	0.00402062	1.03925	0.0213115
ENSMUSG00000042010	chr5	Acacb	-1.86168	0.00357546	-1.50067	0.000476517
ENSMUSG00000042129	chr6	Rassf4			1.17555	0.00269985
ENSMUSG00000042179	chr19	Pnliprp1			-1.44132	0.00228713
ENSMUSG00000042190	chr5	Cmklr1			1.22442	0.017139
ENSMUSG00000042228	chr4	Lyn			1.03437	0.0124943
ENSMUSG00000042250	chr3	Pglyrp4	8.02927	2.72946e-18	7.89976	9.5533e-24
ENSMUSG00000042265	chr17	Trem1	4.11299	3.83266e-06	3.46316	6.18721e-06
ENSMUSG00000042286	chr14	Stab1			1.6202	0.000926186
ENSMUSG00000042306	chr3	S100a14	2.85885	0.0059002	2.05465	0.0208029
ENSMUSG00000042364	chr13	Snx18			0.841667	0.0326247
ENSMUSG00000042606	chr7	Hirip3			-2.16581	0.012222
ENSMUSG00000042622	chr15	Maff	1.75332	0.00201622
ENSMUSG00000042734	chr12	Ttc9	1.5641	0.0269024
ENSMUSG00000042759	chr7	Apobr			1.49985	0.00875541
ENSMUSG00000042770	chr6	Hebp1			2.01537	0.00578729
ENSMUSG00000042784	chr3	Muc1	-1.82902	0.0002723	-1.86524	0.000145898
ENSMUSG00000042808	chr12	Gpx2	2.19628	0.00243245
ENSMUSG00000043079	chr18	Synpo			1.32084	0.0136607
ENSMUSG00000043157	chr14	Arl11	2.38597	0.00125554	1.51759	0.0341077
ENSMUSG00000043252	chr4	Tmem64	-1.06001	0.0259676	-1.04073	0.0169079
ENSMUSG00000043421	chr6	Hilpda	1.42205	0.023958
ENSMUSG00000043621	chr4	Ubxn10			1.94066	0.0407497
ENSMUSG00000043629	chr1	1700019D03Rik	-1.55404	0.0177478	-2.03623	0.0119603
ENSMUSG00000043664	chr8	Tmem221	-1.49037	0.00991807
ENSMUSG00000043740	chr17	B430306N03Rik	2.10192	0.000374155	2.0314	0.00013657
ENSMUSG00000043832	chr6	Clec4a3	1.81326	0.000715845	1.64398	0.00884063
ENSMUSG00000043939	chr17	A530064D06Rik	3.177	0.000325717
ENSMUSG00000043940	chr5	Wdfy3			1.14991	0.0168103
ENSMUSG00000044005	chr10	Gls2			-1.11538	0.00708697
ENSMUSG00000044033	chr2	Ccdc141	-1.36927	0.00816199	-1.32987	0.0145007
ENSMUSG00000044092	chr5	C130050O18Rik			1.58581	0.0365503
ENSMUSG00000044103	chr2	Il1f9	7.56247	9.12923e-05	2.90824	0.000663303
ENSMUSG00000044162	chr6	Tnip3	1.89367	0.0067885
ENSMUSG00000044177	chr11	Wfikkn2	2.44443	0.000153433	2.35422	0.000112265
ENSMUSG00000044468	chr3	Tent5c	-2.67799	2.33541e-11	-2.56445	3.62569e-12
ENSMUSG00000044674	chr5	Fzd1			1.56503	0.00525244
ENSMUSG00000044716	chr5	Dok7	3.11708	0.00240037	2.37783	0.0060242
ENSMUSG00000044768	chr1	D1Ertd622e			1.02411	0.0460057
ENSMUSG00000044786	chr7	Zfp36			1.15843	0.0148689
ENSMUSG00000044811	chr11	Cd300c2	1.67562	0.0047827	1.37975	0.0147933
ENSMUSG00000044854	chr1	1700056E22Rik	2.4571	0.0145976
ENSMUSG00000044933	chr15	Sstr3			2.02224	0.00958609
ENSMUSG00000045091	chr1	Aqp12			-1.4331	0.00153358
ENSMUSG00000045326	chr3	Fndc7	3.12058	2.83891e-06	3.05049	2.08765e-05
ENSMUSG00000045392	chr2	Olfr1033			2.50976	2.07725e-05
ENSMUSG00000045404	chr12	Kcnk13			1.92502	0.0022207
ENSMUSG00000045410	chr13	Akr1e1	2.21483	0.00116807
ENSMUSG00000045551	chr17	Fpr1	2.46311	0.00953181	2.31697	0.00188106
ENSMUSG00000045573	chr4	Penk			1.90794	0.00634601
ENSMUSG00000045658	chr1	Pid1	2.0716	5.79221e-05	1.71656	0.000358152
ENSMUSG00000045763	chr15	Basp1			0.97272	0.0453203
ENSMUSG00000045817	chr17	Zfp36l2			1.14309	0.0185374
ENSMUSG00000045917	chr4	Tmem268			1.1801	0.04697
ENSMUSG00000045975	chr16	C2cd2	-1.42524	0.00125554	-1.27185	0.000926186
ENSMUSG00000046008	chr19	Pnlip	-1.61141	0.0417933	-2.1176	6.6935e-07
ENSMUSG00000046070	chr17	Igfals	-1.52329	0.0248604	-1.53247	0.0116797
ENSMUSG00000046080	chr6	Clec9a	-1.92368	0.00803378
ENSMUSG00000046223	chr7	Plaur	1.85603	0.000851688	1.90323	0.000130388
ENSMUSG00000046245	chr5	Pilra	1.88566	0.002205	1.46797	0.0122756
ENSMUSG00000046329	chr17	Slc25a23	-1.94405	0.00460881	-1.17342	0.0270124
ENSMUSG00000046623	chr4	Gjb4			2.79023	0.0149609
ENSMUSG00000046694	chr4	Tent5b	1.88427	0.0452389	2.17827	0.00244786
ENSMUSG00000046733	chr6	Gprc5a	2.37216	0.000232495	2.5914	0.00180143
ENSMUSG00000046794	chr8	Ppp1r3b			1.49302	0.0341458
ENSMUSG00000046805	chr19	Mpeg1	1.26285	0.0248604	1.26272	0.00182649
ENSMUSG00000046818	chr3	Ddit4l	1.49427	0.0130011
ENSMUSG00000046908	chr14	Ltb4r1	2.79114	6.97269e-06	2.429	0.000490436
ENSMUSG00000046959	chr5	Slc26a1			1.62898	0.0172193
ENSMUSG00000047036	chr9	Zfp445	-0.999038	0.046875
ENSMUSG00000047090	chr10	Tmem198b			1.20232	0.0352004
ENSMUSG00000047126	chr11	Cltc			0.844862	0.0375241
ENSMUSG00000047230	chrX	Cldn2	3.53406	1.19476e-08	2.63771	7.10165e-08
ENSMUSG00000047281	chr4	Sfn	2.06061	0.000128385
ENSMUSG00000047407	chr17	Tgif1	1.25009	0.0425588
ENSMUSG00000047501	chr5	Cldn4	2.31003	7.90095e-07	1.3294	0.00313149
ENSMUSG00000047517	chr7	Dmbt1	-1.61277	0.0118432	-2.00444	1.72457e-07
ENSMUSG00000047562	chr9	Mmp10	3.62119	0.00827718	2.24829	0.00393302
ENSMUSG00000047592	chr5	Nxpe5	2.79879	1.82567e-06	2.95957	1.13206e-06
ENSMUSG00000047638	chr10	Nr1h4	-1.40866	0.0427729
ENSMUSG00000047730	chr7	Fcgbp			2.22677	0.000293541
ENSMUSG00000047797	chrX	Gjb1			-1.58598	0.000196803
ENSMUSG00000047798	chr11	Cd300lf	1.91531	0.010048	1.4778	0.0155674
ENSMUSG00000047844	chrX	Bex4	3.79636	2.90115e-08	2.96312	5.63885e-05
ENSMUSG00000047854	chr16	Stx19	2.86506	0.0128618
ENSMUSG00000047904	chr11	Sstr2	-1.567	0.0145486	-2.41322	0.000787418
ENSMUSG00000047963	chr5	Stbd1	1.18441	0.0162976
ENSMUSG00000047990	chr9	C2cd4a	-4.90164	7.84166e-12	-4.13268	1.65884e-06
ENSMUSG00000048027	chr17	Rgmb			-1.25763	0.0177581
ENSMUSG00000048070	chr11	Pirt			-2.8239	0.00186687
ENSMUSG00000048087	chr16	Gm4737			-1.59636	0.00272269
ENSMUSG00000048330	chr7	Ric3	3.19132	2.46014e-08	2.33667	3.70748e-05
ENSMUSG00000048332	chr3	Lhfp			1.10062	0.0354826
ENSMUSG00000048578	chr5	Mlec			-1.05703	0.0132131
ENSMUSG00000048612	chr19	Myof			1.40497	0.00341753
ENSMUSG00000048621	chrX	Gm6377			1.92479	0.0224805
ENSMUSG00000048652	chr3	Samd13	2.47187	0.0145976	3.33091	0.000271044
ENSMUSG00000048677	chr7	Tpcn2			1.18281	0.0271624
ENSMUSG00000048779	chr7	P2ry6	1.47346	0.00803378	1.56027	0.00157673
ENSMUSG00000048807	chr11	Slc35e4	1.36964	0.0344923
ENSMUSG00000048905	chr17	4930539E08Rik			-2.41946	0.000396786
ENSMUSG00000049037	chr6	Clec4a1	1.9893	0.000223466	1.7125	0.00434767
ENSMUSG00000049091	chr7	Sephs2			-1.36711	0.000396989
ENSMUSG00000049103	chr9	Ccr2	2.79795	6.46482e-07	2.11791	5.77813e-06
ENSMUSG00000049128	chr3	Ivl	4.98464	4.4274e-13	4.26481	1.25983e-13
ENSMUSG00000049130	chr7	C5ar1	2.30319	6.8308e-06	2.06113	0.00145732
ENSMUSG00000049350	chr7	Zg16			-1.74295	0.000124056
ENSMUSG00000049422	chr10	Chchd10			-1.11287	0.00694102
ENSMUSG00000049670	chr19	Morn4	2.58056	0.0017443	2.27985	0.0227354
ENSMUSG00000049721	chr11	Gal3st1			-2.08329	0.00754401
ENSMUSG00000049988	chr8	Lrrc25	1.76059	0.00027109	1.66929	0.000252518
ENSMUSG00000050071	chrX	Bex1	2.71284	0.00429323
ENSMUSG00000050359	chr3	Sprr1a	2.88807	2.40708e-10
ENSMUSG00000050520	chr16	Cldn8			-1.93017	0.00327662
ENSMUSG00000050578	chr9	Mmp13	8.62886	1.37081e-05	3.49721	9.71192e-06
ENSMUSG00000050721	chr9	Plekho2			1.14035	0.00375275
ENSMUSG00000050875	chr18	Minar2	7.86928	9.41709e-06	4.17823	3.87064e-06
ENSMUSG00000050896	chr2	Rtn4rl2			1.87505	0.0177516
ENSMUSG00000050953	chr10	Gja1			1.71399	4.19879e-05
ENSMUSG00000051076	chr3	Vtcn1	2.14742	4.15643e-05	1.38879	0.0185408
ENSMUSG00000051133	chr19	Gm6293	3.17012	0.00653245
ENSMUSG00000051435	chr4	Fhad1	2.29228	0.00102515
ENSMUSG00000051439	chr18	Cd14	1.25554	0.011365	1.40703	3.91795e-05
ENSMUSG00000051747	chr2	Ttn	-2.61878	0.00367611
ENSMUSG00000051832	chr11	E230016K23Rik			2.81019	0.000639508
ENSMUSG00000051855	chr6	Mest	-1.51898	0.000318321	-2.36258	4.12925e-07
ENSMUSG00000052105	chr17	Mtcl1			2.12873	6.88761e-05
ENSMUSG00000052117	chr4	D630039A03Rik			-1.57828	0.048431
ENSMUSG00000052160	chr12	Pld4			1.00683	0.0142595
ENSMUSG00000052212	chr7	Cd177	2.69314	3.05012e-05	1.8612	0.00977306
ENSMUSG00000052270	chr17	Fpr2	2.70412	0.000203063	2.2216	0.00253627
ENSMUSG00000052271	chr5	Bhlha15	-3.55723	5.33584e-15	-3.15488	5.93597e-14
ENSMUSG00000052302	chr10	Tbc1d30	-1.4203	0.0287467
ENSMUSG00000052384	chr16	Nrros			1.1209	0.00426756
ENSMUSG00000052397	chr17	Ezr			0.815083	0.0410462
ENSMUSG00000052403	chr2	Fcnaos	-2.01865	0.00295801
ENSMUSG00000052485	chr13	Tmem171	2.10111	0.00509403	2.38042	0.00102138
ENSMUSG00000052520	chr4	Cyp2j5	4.41599	5.48967e-09	4.7294	5.93597e-14
ENSMUSG00000052681	chr10	Rap1b			0.899196	0.0225612
ENSMUSG00000052684	chr4	Jun	1.15172	0.0344943
ENSMUSG00000052688	chr1	Rab7b	1.81033	0.00047101	1.14742	0.032419
ENSMUSG00000052776	chr5	Oas1a	1.88572	0.000363354	1.18895	0.0280974
ENSMUSG00000052821	chrX	Cysltr1	2.06713	0.0161786	1.98636	0.000386793
ENSMUSG00000053046	chr7	Brsk2	-3.87592	5.00064e-14	-2.11013	0.000161792
ENSMUSG00000053141	chr2	Ptprt			2.21309	0.0362581
ENSMUSG00000053158	chr7	Fes			1.54588	0.000187223
ENSMUSG00000053338	chr7	Tarm1	3.60735	1.9635e-05	2.94705	2.11366e-05
ENSMUSG00000053475	chr2	Tnfaip6			2.44276	0.00122096
ENSMUSG00000053687	chr8	Dpep2	2.65192	0.000500382	2.27524	0.00333344
ENSMUSG00000053719	chr7	Klk1b26	3.54573	9.80622e-05
ENSMUSG00000053897	chr3	Slc39a8			-1.90488	0.000116531
ENSMUSG00000054106	chr6	Try4			-1.28424	0.00578729
ENSMUSG00000054136	chr15	Adm2	1.4055	0.039821
ENSMUSG00000054196	chr15	Cthrc1			2.7278	0.000172122
ENSMUSG00000054342	chr7	Kcnn4			1.17338	0.0163284
ENSMUSG00000054446	chr6	Cpa1	-1.48237	0.00136365	-1.81196	8.74456e-06
ENSMUSG00000054555	chr7	Adam12			1.29816	0.0041137
ENSMUSG00000054568	chr7	Usp17la			8.16458	5.19231e-09
ENSMUSG00000054598	chr5	9130230L23Rik	-1.62931	0.0329335	-2.62929	0.012194
ENSMUSG00000054619	chr15	Mettl7a1	-1.5558	0.00107474	-1.41117	0.0041385
ENSMUSG00000054855	chr15	Rnd1	1.58097	0.013061	1.30804	0.0258824
ENSMUSG00000054932	chr5	Afp	4.45076	1.87788e-09	3.64251	8.08694e-05
ENSMUSG00000055188	chrX	Rbm3os	1.27289	0.0355729
ENSMUSG00000055240	chr17	Zfp101	-1.68992	0.00766636
ENSMUSG00000055296	chr4	Tmem245	-1.52675	0.0057
ENSMUSG00000055368	chr8	Slc6a2			2.70165	0.000193747
ENSMUSG00000055415	chr11	Atp10b	5.07501	3.93977e-09	5.01632	2.82841e-09
ENSMUSG00000055435	chr8	Maf			1.28284	0.00146119
ENSMUSG00000055976	chr8	Cldn23	1.80283	0.0185334
ENSMUSG00000055978	chr7	Fut2	1.62984	0.0174604
ENSMUSG00000056054	chr3	S100a8	4.30528	9.89961e-11	2.33075	0.00212942
ENSMUSG00000056071	chr3	S100a9	4.34931	3.93691e-12	2.25455	0.0415419
ENSMUSG00000056124	chr18	B4galt6	1.20199	0.0274435	1.54634	5.57041e-05
ENSMUSG00000056220	chr1	Pla2g4a			1.42892	0.00860218
ENSMUSG00000056329	chr2	1810010K12Rik			-1.35205	0.0424267
ENSMUSG00000056501	chr2	Cebpb	1.68866	0.00122437	1.74751	0.000115384
ENSMUSG00000056515	chr17	Rab31	1.45299	0.0101596	1.28147	0.00724015
ENSMUSG00000056529	chr4	Ptafr	1.26409	0.0422293	1.16075	0.0238414
ENSMUSG00000056553	chr12	Ptprn2	-1.52149	0.0276728
ENSMUSG00000056632	chr18	Dsg3	8.04907	9.41709e-06	6.80891	2.67561e-09
ENSMUSG00000056673	chrY	Kdm5d			7.32714	2.24531e-21
ENSMUSG00000056749	chr13	Nfil3	1.42583	0.00744987
ENSMUSG00000056973	chr8	Ces1d	-2.13221	0.0107087
ENSMUSG00000056978	chr7	Hamp2	-1.78347	0.0226409	-2.05224	0.0082812
ENSMUSG00000057069	chr13	Ero1lb	-1.85458	5.13747e-06	-1.84813	5.77813e-06
ENSMUSG00000057092	chr7	Fxyd3			-1.35501	0.0042174
ENSMUSG00000057163	chr6	Prss2	-1.04211	0.0444267	-1.55499	0.00028763
ENSMUSG00000057191	chr9	AB124611			1.30781	0.0198746
ENSMUSG00000057335	chr1	Cep170			1.16713	0.00642326
ENSMUSG00000057346	chr15	Apol9a	2.26939	0.0231054
ENSMUSG00000057716	chr6	Tmem178b			2.64543	0.00755453
ENSMUSG00000057729	chr10	Prtn3			2.45184	0.0112822
ENSMUSG00000057897	chr11	Camk2b	-1.50135	0.000631724
ENSMUSG00000058022	chr13	Adtrp	6.81772	1.288e-14	6.44773	4.14108e-12
ENSMUSG00000058056	chr8	Palld			1.45102	0.00836941
ENSMUSG00000058099	chr15	Nfam1	1.30663	0.0106232	1.39415	0.00178714
ENSMUSG00000058119	chr6	Gm5771	4.10794	3.78313e-20	2.88198	1.17344e-05
ENSMUSG00000058153	chr5	Sez6l			2.16359	0.00344736
ENSMUSG00000058163	chr11	Gm5431			1.6444	0.0479363
ENSMUSG00000058216	chr19	Gstp3	-2.13737	0.000500382	-1.84031	0.0338988
ENSMUSG00000058427	chr5	Cxcl2	3.09537	0.000348146	3.52073	8.12429e-07
ENSMUSG00000058579	chr4	Cela2a	-2.97306	4.31389e-06	-2.87922	2.82721e-11
ENSMUSG00000058624	chr19	Gda	2.1726	2.69643e-05	1.81664	1.37055e-05
ENSMUSG00000058715	chr1	Fcer1g	1.87092	7.89139e-05	1.66714	9.04927e-05
ENSMUSG00000058755	chr11	Osm			2.18506	0.0192841
ENSMUSG00000058818	chr7	Pirb	2.06248	0.000132407	1.82367	1.84578e-07
ENSMUSG00000059040	chr18	Eno1b	-3.40466	2.42227e-12
ENSMUSG00000059089	chr1	Fcgr4	3.45509	1.19611e-08	2.48371	6.85498e-05
ENSMUSG00000059108	chr7	Ifitm6	2.49294	0.00116807	1.99615	0.00409241
ENSMUSG00000059173	chr2	Pde1a	1.67502	0.0330692
ENSMUSG00000059195	chr4	Gm12715			1.13361	0.00442215
ENSMUSG00000059498	chr1	Fcgr3	2.20461	0.000151144	1.85659	1.68671e-06
ENSMUSG00000059654	chr6	Reg1	-1.12472	0.040994	-1.81246	4.44317e-05
ENSMUSG00000059775	chr8	Rps26-ps1			-1.30593	0.00617427
ENSMUSG00000059895	chr15	Ptp4a3			-1.07453	0.0100179
ENSMUSG00000059900	chr6	Tmem40	4.82584	0.000223136
ENSMUSG00000060063	chr5	Alox5ap	2.46815	7.44219e-07	1.49641	0.0085472
ENSMUSG00000060188	chr7	Cxcl17	2.62612	0.00465327	2.97137	9.9855e-05
ENSMUSG00000060216	chr11	Arrb2			1.0476	0.00508977
ENSMUSG00000060429	chr15	Sntb1			-1.29525	0.00429305
ENSMUSG00000060803	chr19	Gstp1			-0.961066	0.037073
ENSMUSG00000060807	chr12	Serpina6	5.26631	9.22416e-05	3.60328	6.56432e-05
ENSMUSG00000060962	chr7	Dmkn	2.85072	0.002854
ENSMUSG00000061013	chr18	Mkx			-1.61957	0.0448176
ENSMUSG00000061313	chr8	Ddhd2	-1.37203	0.0258085
ENSMUSG00000061718	chr11	Ppp1r1b	-2.57823	2.90529e-05	-2.11112	0.00372139
ENSMUSG00000061762	chr6	Tac1	2.3254	0.00700029	2.30899	8.42848e-05
ENSMUSG00000061780	chr10	Cfd	-2.67649	0.000751484
ENSMUSG00000062073	chr7	Gm10109	-1.3705	0.0387519	-2.47929	8.05125e-05
ENSMUSG00000062127	chr3	Cttnbp2nl			1.04131	0.0118622
ENSMUSG00000062184	chrX	Hs6st2			2.17732	0.00504565
ENSMUSG00000062397	chr15	Zfp706			-1.06445	0.0135481
ENSMUSG00000062478	chr4	Ctrc	-3.20888	1.30537e-06	-3.06412	1.25849e-09
ENSMUSG00000062593	chr10	Gm49339	1.94061	0.000715845	1.54469	0.000984402
ENSMUSG00000062751	chr6	Prss1	3.84862	4.57806e-15	3.52332	2.31279e-34
ENSMUSG00000062760	chr15	Shisal1			-1.43756	0.0365503
ENSMUSG00000062778	chr3	Chia1	3.357	0.0168192
ENSMUSG00000062825	chr11	Actg1	1.1713	0.0255917	1.10749	0.00244786
ENSMUSG00000062991	chr8	Nrg1	4.0738	0.000515517	2.81467	0.00580998
ENSMUSG00000063130	chr13	Calml3	7.67228	6.59967e-05
ENSMUSG00000063193	chr11	Cd300lb	1.65611	0.00626712
ENSMUSG00000063354	chr15	Slc39a4	2.1925	7.89139e-05	2.73228	2.9851e-09
ENSMUSG00000063531	chr5	Sema3e	3.83568	4.90755e-06	2.37265	0.00150357
ENSMUSG00000063779	chr3	Chil4	2.78055	0.0073724
ENSMUSG00000063903	chr7	Klk1			-1.44685	0.000903948
ENSMUSG00000063975	chr6	Slco1a5	2.87892	0.000279972	2.88704	3.9438e-05
ENSMUSG00000064080	chr6	Fbln2			1.30899	0.036681
ENSMUSG00000064193	chr2	Gm4735	-1.42028	0.00926025
ENSMUSG00000064213	chr8	Defa24	2.6785	0.0212182
ENSMUSG00000064373	chr15	Selenop			-1.01418	0.0470877
ENSMUSG00000066000	chr4	Zfp979	-2.72706	3.40463e-05
ENSMUSG00000066113	chr4	Adamtsl1			1.65178	0.0323066
ENSMUSG00000066357	chr9	Wdr6	-1.32979	0.0101555
ENSMUSG00000066512	chr7	Klk1b5			-1.46032	0.00035008
ENSMUSG00000066513	chr7	Klk1b4			-2.35594	1.01817e-05
ENSMUSG00000066515	chr7	Klk1b3			-1.22954	0.00194485
ENSMUSG00000066705	chr9	Fxyd6			-1.10788	0.0231687
ENSMUSG00000066861	chr5	Oas1g	2.3661	0.000565396
ENSMUSG00000067006	chr1	Serpinb5	3.57671	1.71303e-08	2.73341	1.78827e-05
ENSMUSG00000067288	chr17	Rps28			-0.995223	0.0256013
ENSMUSG00000067780	chr1	Pi15			1.72695	0.0153861
ENSMUSG00000067916	chr4	Zfp991	2.64355	0.00357546
ENSMUSG00000068341	chr6	Reg3d			-2.09797	1.54665e-05
ENSMUSG00000068349	chr15	Gml	4.03981	4.98468e-06	2.67279	0.00266986
ENSMUSG00000068457	chrY	Uty			7.78698	1.22999e-18
ENSMUSG00000068587	chr6	Mgam	2.65432	2.6829e-05	3.64639	1.25983e-13
ENSMUSG00000068600	chr15	Gml2	3.75865	2.94213e-05	3.03797	0.00132578
ENSMUSG00000068617	chr16	Efcab1	2.80911	0.00221819	2.06595	0.0404791
ENSMUSG00000069045	chrY	Ddx3y			11.3213	2.41462e-31
ENSMUSG00000069049	chrY	Eif2s3y			7.60651	7.87123e-27
ENSMUSG00000069072	chr3	Slc7a14			2.0638	0.0252512
ENSMUSG00000069515	chr10	Lyz1	1.36583	0.0332075
ENSMUSG00000069516	chr10	Lyz2	1.59001	0.0353119	1.20536	0.00466608
ENSMUSG00000069682	chr10	Gm10275			-1.01108	0.0319685
ENSMUSG00000069792	chr11	Wfdc17	2.13277	0.00292683	1.41364	0.0285976
ENSMUSG00000070305	chr9	Mpzl3	1.53628	0.00392698
ENSMUSG00000070313	chr9	Pate14	2.78841	0.000197765
ENSMUSG00000070348	chr7	Ccnd1	1.09573	0.0433779	1.41018	0.000128771
ENSMUSG00000070461	chr2	9230112E08Rik	-1.8128	0.030677
ENSMUSG00000070802	chr7	Pnmal2	-1.76595	0.00240089
ENSMUSG00000071347	chr14	C1qtnf9	-1.53553	0.0378275
ENSMUSG00000071356	chr6	Reg3b			-3.14614	4.97684e-07
ENSMUSG00000071415	chr11	Rpl23			-1.00524	0.0256013
ENSMUSG00000071454	chr12	Dtnb			-1.03644	0.0217976
ENSMUSG00000071517	chr6	Gm10334	4.31367	1.28472e-08	5.22903	2.51202e-63
ENSMUSG00000071519	chr6	Prss3	3.96124	6.77089e-18	3.59135	6.22877e-31
ENSMUSG00000071547	chr14	Nt5dc2			1.55984	0.000919278
ENSMUSG00000071604	chr19	Fam189a2	-1.98226	0.000318321	-1.8057	0.00276776
ENSMUSG00000071637	chr16	Cebpd			1.26607	0.00390451
ENSMUSG00000071715	chr15	Ncf4			1.30209	0.0178454
ENSMUSG00000072115	chr14	Ang	-1.83455	0.00320031	-2.18585	6.03601e-08
ENSMUSG00000072620	chr11	Slfn2			1.14322	0.00585997
ENSMUSG00000072844	chrX	G530011O06Rik	1.96869	0.0316952
ENSMUSG00000072949	chr12	Acot1	1.66316	0.00967628
ENSMUSG00000073000	chr12	Gm10451	2.09195	0.00367611
ENSMUSG00000073412	chr17	Lst1	1.42755	0.0198767	1.31249	0.0189379
ENSMUSG00000073433	chr17	Arhgdig			-1.01601	0.0400843
ENSMUSG00000073489	chr1	Ifi204	1.88397	0.0018194	1.57682	0.000744687
ENSMUSG00000073490	chr1	Ifi207	1.43249	0.0120631	1.80394	4.08291e-05
ENSMUSG00000073643	chr1	Wdfy1	2.13191	6.33298e-05	2.45507	6.03601e-08
ENSMUSG00000073652	chr1	Apol7d			2.06394	0.0262079
ENSMUSG00000073987	chr4	Ggh			-1.06954	0.0342646
ENSMUSG00000074129	chr7	Rpl13a			-1.20088	0.0140598
ENSMUSG00000074268	chr3	Amy2a5			-2.73488	0.00110504
ENSMUSG00000074385	chr9	Gm10684	1.77298	0.0436436
ENSMUSG00000074417	chr7	Gm14548	2.46989	0.00156968	1.80867	0.0298823
ENSMUSG00000074419	chr7	Gm15448			1.86818	0.0220873
ENSMUSG00000074491	chr8	Clec4g	-4.12803	1.57198e-06
ENSMUSG00000074622	chr2	Mafb	1.72486	0.0047299	1.72316	2.06914e-05
ENSMUSG00000074634	chr13	Tmem267			-2.04397	0.0180542
ENSMUSG00000074677	chr3	Sirpb1c	2.82325	3.38608e-06	2.19793	4.07793e-05
ENSMUSG00000074796	chr2	Slc4a11	2.26531	0.0295822	2.51332	4.11834e-05
ENSMUSG00000075408	chr15	Smim41			2.71815	0.000997089
ENSMUSG00000075602	chr15	Ly6a	1.94038	0.000332509	1.38035	3.41044e-05
ENSMUSG00000075707	chr12	Dio3	3.35164	3.231e-06	3.296	1.37055e-05
ENSMUSG00000076258	chr16	Gm23935	-1.47783	0.00344851	-0.902163	0.0437151
ENSMUSG00000076281	chr9	Gm24270	-2.01173	4.14715e-05	-1.12438	0.0239551
ENSMUSG00000076434	chr2	Wfdc3	2.82833	0.00239616
ENSMUSG00000076543	chr6	Igkv4-74	-2.97164	0.0121461
ENSMUSG00000078122	chrX	F630028O10Rik			1.70174	0.0453203
ENSMUSG00000078490	chr4	Cfap74	2.56975	0.0143314
ENSMUSG00000078520	chr4	Cela3a			-1.77943	6.272e-06
ENSMUSG00000078670	chr7	Fam174b			-1.14923	0.00784896
ENSMUSG00000078681	chr7	Tm2d3			-1.16168	0.0225971
ENSMUSG00000078763	chr11	Slfn1	1.63551	0.0409975	1.67405	0.000146668
ENSMUSG00000078771	chr11	Evi2a	1.37265	0.0352624
ENSMUSG00000078780	chr3	Gm5150	3.40797	1.15668e-06	2.36439	0.00110504
ENSMUSG00000078783	chr3	Gm9733	2.80906	0.000256573	1.88155	0.0142438
ENSMUSG00000078945	chr13	Naip2	1.47756	0.00280789	1.14127	0.0062864
ENSMUSG00000078963	chr18	Hsbp1l1	-1.58893	0.0074162	-1.94718	0.00505809
ENSMUSG00000079065	chr5	BC005561	-1.63209	0.0174432
ENSMUSG00000079164	chr1	Tlr5			1.68576	0.0345597
ENSMUSG00000079227	chr9	Ccr5	2.59356	3.43584e-07	2.19101	6.09194e-09
ENSMUSG00000079419	chr19	Ms4a6c	2.1114	0.000579376	1.70948	1.1083e-06
ENSMUSG00000079442	chr2	St6galnac4	-1.11054	0.0314225	-0.997142	0.0199142
ENSMUSG00000079575	chr6	Rbpj-ps3			1.67034	0.0225612
ENSMUSG00000080115	chr10	Eef1akmt3			-1.69459	0.0196792
ENSMUSG00000080316	chr17	Spaca6	-1.70236	0.0221588
ENSMUSG00000080921	chr6	Rpl38-ps2			-0.94401	0.0439029
ENSMUSG00000081665	chr7	Gm15922	2.37556	0.027181	2.20351	0.00376939
ENSMUSG00000081788	chr7	Gm5898	-1.41636	0.0451372
ENSMUSG00000081984	chr1	Dnajb3	2.6059	0.0134546
ENSMUSG00000082361	chr5	Btc	1.54424	0.0442357
ENSMUSG00000083079	chr3	Amy2b	-1.80952	0.00772906	-2.01298	7.80839e-06
ENSMUSG00000083282	chr19	Ctsf	-1.39139	0.0280017
ENSMUSG00000083992	chr11	Gm11478			-1.31523	0.00875541
ENSMUSG00000084174	chr7	Sycn			-1.2712	0.00409241
ENSMUSG00000084350	chr4	Znf41-ps	3.69562	0.000100902
ENSMUSG00000084803	chr4	5830444B04Rik	3.57205	0.000203063
ENSMUSG00000084919	chr2	Ptprtos	8.64048	2.38366e-08	7.07405	1.09509e-10
ENSMUSG00000084966	chr11	2810471M01Rik	3.26087	4.92281e-05	2.21672	0.0352588
ENSMUSG00000085057	chr2	Gm13415	6.05629	9.61735e-08	5.6089	1.43167e-08
ENSMUSG00000085189	chr11	Gm11963	-1.99496	0.0095312	-2.52142	0.000530984
ENSMUSG00000085421	chr11	4732490B19Rik	2.32391	0.0269437
ENSMUSG00000085505	chr4	Gm12868	1.86703	0.027217
ENSMUSG00000085715	chrX	Tsix			-8.98849	1.33842e-19
ENSMUSG00000085810	chr3	Gm16325			5.23506	1.84807e-06
ENSMUSG00000085996	chr4	A830012C17Rik			2.14961	0.0339564
ENSMUSG00000086324	chr16	Gm15564	-2.03728	0.00017813	-1.195	0.0163284
ENSMUSG00000086381	chr9	AV064505	7.57682	7.73931e-21	5.71836	2.37353e-30
ENSMUSG00000086390	chr8	1810019D21Rik	-1.43267	0.045902
ENSMUSG00000086503	chrX	Xist			-8.82204	4.54381e-34
ENSMUSG00000086564	chr3	Cd101			1.82602	0.0309044
ENSMUSG00000086693	chr13	A730081D07Rik	2.11145	0.000573242	1.58206	0.0265131
ENSMUSG00000086712	chr4	AI427809	1.88435	0.00918967	1.85583	0.0108784
ENSMUSG00000086826	chr11	Gm11739	-1.27065	0.0359235
ENSMUSG00000087113	chr11	Gm11714	4.04508	5.57191e-05
ENSMUSG00000087259	chr11	2610035D17Rik	2.36175	0.00284253
ENSMUSG00000087400	chr10	Gm15270	1.88831	0.0342869	2.5013	2.80995e-05
ENSMUSG00000087667	chr2	Gm13381	-5.77042	5.0864e-15	-6.03695	5.99428e-08
ENSMUSG00000087700	chr12	Gm15283	1.31923	0.0459592	1.63412	0.000379976
ENSMUSG00000087943	chr4	Gm24245	-1.50121	0.0442357
ENSMUSG00000088246	chr1	Gm25911	-1.30175	0.0355729
ENSMUSG00000088609	chr13	Gm24187	-1.9779	0.0001864	-1.11755	0.0193043
ENSMUSG00000089671	chr15	Gm16537	-1.70573	0.0102736	-2.01089	0.00312514
ENSMUSG00000089675	chr1	Ugt1a8	1.64191	0.0321001
ENSMUSG00000089942	chr7	Pira2	1.88032	0.0170998
ENSMUSG00000089943	chr1	Ugt1a5	1.63909	0.0328556	1.53242	0.0486585
ENSMUSG00000089960	chr1	Ugt1a1	1.57491	0.0465125	1.54647	0.0479363
ENSMUSG00000089989	chr7	Gm45713			-1.19791	0.01468
ENSMUSG00000090009	chr7	Gm16282	2.26712	0.0496351
ENSMUSG00000090086	chr5	AI480526	-1.91572	0.0252455
ENSMUSG00000090124	chr1	Ugt1a7c	1.84551	0.00501964	1.52366	0.0306442
ENSMUSG00000090145	chr1	Ugt1a6b	1.63613	0.0339686
ENSMUSG00000090165	chr1	Ugt1a10	1.63909	0.0328556
ENSMUSG00000090171	chr1	Ugt1a2	1.64235	0.0316952
ENSMUSG00000090175	chr1	Ugt1a9	1.63909	0.0328556
ENSMUSG00000090202	chr3	4930503B20Rik	3.44886	0.00035041	4.64935	2.53922e-07
ENSMUSG00000090231	chr17	Cfb			1.19518	0.00225979
ENSMUSG00000090307	chr17	1700071M16Rik	2.04003	0.00204312	1.84872	0.00318178
ENSMUSG00000090374	chr14	Gm17232	-1.84853	0.0166971	-2.10497	0.0155674
ENSMUSG00000090925	chr9	1810064F22Rik	-2.1165	0.0019597	-2.2306	0.0277209
ENSMUSG00000090946	chr12	Ccdc71l	2.14504	4.90755e-06	1.10442	0.00725554
ENSMUSG00000090958	chr7	Lrrc32			1.4964	0.00359532
ENSMUSG00000091412	chr15	Gm2895	1.71341	0.0248742
ENSMUSG00000091423	chr13	Gm17509			1.77584	0.00421198
ENSMUSG00000091479	chr15	Gm17035	1.08798	0.0394311
ENSMUSG00000092283	chr2	Gm20412			1.11517	0.00931171
ENSMUSG00000092341	chr19	Malat1	-2.21309	4.31389e-06
ENSMUSG00000092412	chr17	Gm20507			1.37746	0.0483913
ENSMUSG00000092511	chr17	Gm20547			1.12418	0.00558977
ENSMUSG00000093264	chr11	Gm23419	1.11622	0.0482854	1.11956	0.00304952
ENSMUSG00000094806	chr15	Cyp2d10	4.51838	2.95101e-05	8.81481	1.80689e-11
ENSMUSG00000095028	chr3	Sirpb1b	3.97033	3.72284e-07	2.37145	0.000386793
ENSMUSG00000095041	JH584304.1	AC149090.1	-1.25804	0.0206713
ENSMUSG00000095105	chr13	Edaradd	-1.51954	0.014066	-2.09372	0.000612002
ENSMUSG00000095115	chr7	Itpripl2			0.902871	0.0346065
ENSMUSG00000095180	chrX	Rhox5	8.69081	2.96593e-09	9.65288	4.04e-13
ENSMUSG00000095704	chr15	Gm8221	-2.74911	0.0475479
ENSMUSG00000095788	chr3	Sirpb1a	2.56938	0.000269834	1.91108	0.00737913
ENSMUSG00000096569	chr3	Amy2a2			-2.7517	0.0011608
ENSMUSG00000096770	chr3	Amy2a4	3.15179	0.0111091
ENSMUSG00000096914	chr8	Galntl6	4.21344	0.000500699
ENSMUSG00000097472	chr8	Gm26586	1.25674	0.0281599	1.04132	0.0166536
ENSMUSG00000098078	chrX	Gm26992			-7.99277	4.77188e-11
ENSMUSG00000098178	chr17	Gm42418	-1.85866	4.99245e-06	-1.26909	0.00637181
ENSMUSG00000098262	chrX	Gm27520			-9.38966	2.53922e-07
ENSMUSG00000098370	chr9	Gm19541	3.98772	0.000292502
ENSMUSG00000098462	chr19	Gm27694	-2.25761	3.25048e-05
ENSMUSG00000098489	chr2	Mir7678	2.88418	0.000217411
ENSMUSG00000098743	chrX	Gm27927			-10.4469	3.62569e-12
ENSMUSG00000098973	chr9	Mir6236	-1.84997	0.000207067	-0.997658	0.0397205
ENSMUSG00000099013	chr15	Gm27153	8.35315	2.85641e-07
ENSMUSG00000099129	chr8	Mir7076			-1.04598	0.0404791
ENSMUSG00000099152	chr17	Mir6969			-1.76756	9.04927e-05
ENSMUSG00000099312	chrX	Gm27733			-7.15833	1.8283e-11
ENSMUSG00000099757	chr19	BE692007	1.64924	0.0129578	1.43207	0.000175592
ENSMUSG00000100556	chr1	Gm28902			2.23811	0.0183955
ENSMUSG00000101088	chr19	1810018F18Rik	-2.95597	1.11027e-05	-3.19663	3.62615e-12
ENSMUSG00000101304	chr9	Plet1os	3.03974	1.89979e-06	2.37365	0.00176909
ENSMUSG00000101389	chr19	Ms4a4a	2.85192	0.000303578	2.57379	8.76168e-08
ENSMUSG00000101517	chr10	4732465J04Rik	2.62912	0.000502029	2.67781	0.00401459
ENSMUSG00000101609	chr7	Kcnq1ot1	-1.39845	0.037935
ENSMUSG00000101859	chr2	Gm29233	1.98626	0.0192447	2.22505	0.000373157
ENSMUSG00000102051	chr15	Ly6a2	2.51613	0.00076335	1.97699	0.0172193
ENSMUSG00000102221	chr6	Gm37301			-1.11535	0.00850828
ENSMUSG00000102278	chr1	Gm37145	2.60939	0.0020228
ENSMUSG00000102349	chr19	Gm37376	-2.12135	1.81637e-06
ENSMUSG00000102418	chr1	Sh2d1b1	2.2929	0.0229089
ENSMUSG00000102422	chr3	Iqschfp	2.13401	0.00402062
ENSMUSG00000103560	chr1	Gm38070			4.1321	1.51372e-08
ENSMUSG00000103755	chr9	Gm37805	-2.9407	2.20105e-05
ENSMUSG00000103912	chr3	Gm33819	7.29856	8.84054e-17	6.85248	1.64258e-20
ENSMUSG00000104444	chr3	Gm33051			-1.12896	0.0163284
ENSMUSG00000104597	chr3	B230334C09Rik	-1.49121	0.041461
ENSMUSG00000104781	chr5	Gm43303	3.37613	0.00547047
ENSMUSG00000105208	chr3	Gm43525	-1.63866	0.019535	-1.75124	0.0158384
ENSMUSG00000105361	chr17	AY036118	-1.85712	5.13747e-06	-1.26475	0.00655003
ENSMUSG00000105518	chr3	Gm42674	2.11091	0.000751484	1.22854	0.0168269
ENSMUSG00000105703	chr14	Gm43305	-2.19646	0.0115341	-2.38464	0.0466336
ENSMUSG00000105913	chr7	Mir5121			-1.14979	0.0272028
ENSMUSG00000105954	chr5	Gm42793			1.55979	1.88737e-05
ENSMUSG00000106106	chr17	CT010467.1	-1.8679	4.7974e-06	-1.26765	0.00641094
ENSMUSG00000106609	chr5	Gm43181			8.07745	9.89795e-09
ENSMUSG00000107176	chr6	Gm9794			-1.04998	0.0155952
ENSMUSG00000107317	chr5	Gm19719	2.28811	1.22596e-05	1.49219	0.0196792
ENSMUSG00000107355	chr5	AI839979			1.76149	0.0427711
ENSMUSG00000107470	chr7	Gm3375			1.70664	0.00343602
ENSMUSG00000107696	chr6	Gm44171	2.4378	0.00196236
ENSMUSG00000108436	chr7	Gm44851			2.0345	0.0334166
ENSMUSG00000108524	chr7	Gm44876			2.04347	0.00359398
ENSMUSG00000108596	chr7	Gm49368	1.84903	0.000363354	2.032	0.00298774
ENSMUSG00000108806	chr7	Gm44729			-1.24587	0.00535596
ENSMUSG00000109305	chr7	Smim38	-1.71187	0.0111677	-1.8081	0.0193043
ENSMUSG00000109350	chr7	Gm44805	3.08733	5.51871e-06
ENSMUSG00000110086	chr13	Gm45623	-4.93484	2.40708e-10	-4.2633	1.35804e-06
ENSMUSG00000110218	chr17	Gm20219	2.96578	3.99416e-06	1.62814	0.00890039
ENSMUSG00000110331	chr8	Nudc-ps1	-1.83942	0.000342473
ENSMUSG00000110332	chr8	Gm19935	3.46104	0.00064782	3.6414	0.000243215
ENSMUSG00000110457	chr8	Gm45752			2.52355	0.00342018
ENSMUSG00000110631	chr8	Gm42047	-2.80636	4.31389e-06
ENSMUSG00000110803	chr9	Gm20275			-2.11505	0.00398885
ENSMUSG00000111394	chr9	Gm49759			0.958369	0.03302
ENSMUSG00000111410	chr4	Gm49337	-1.74527	0.0430515
ENSMUSG00000111683	chr9	Gm49367	2.62623	0.00122255
ENSMUSG00000111709	chr9	Gm3776	3.34166	0.0279191
ENSMUSG00000111713	chr11	Gm20234	3.0055	0.00662144
ENSMUSG00000111761	chr9	9230112J17Rik	3.89513	2.90054e-05
ENSMUSG00000111767	chr9	4930546K05Rik	3.6766	0.000108063	2.0785	0.0202051
ENSMUSG00000112023	chr10	Lilr4b	1.86482	0.00254367	1.71668	0.00182343
ENSMUSG00000112095	chr10	A130077B15Rik			2.35778	0.0131124
ENSMUSG00000112129	chr10	Pbld1	-1.88759	0.00255699	-2.48753	0.00133048
ENSMUSG00000112148	chr10	Lilrb4a	1.79582	0.00204417	1.51067	0.000642095
ENSMUSG00000112766	chr10	Gm40645	1.93226	0.00685712
ENSMUSG00000113346	chr13	Eprn	3.98633	6.59967e-05	3.61958	6.6935e-07
ENSMUSG00000114046	chr12	Snapc1l			1.47977	0.00897016
ENSMUSG00000114329	chr13	Gm30489	2.72896	0.000112623	2.64642	0.000882364
ENSMUSG00000114417	chr13	Gm34586	5.20635	1.37081e-05
ENSMUSG00000114662	chr13	Gm31683			1.90618	0.0389641
ENSMUSG00000114985	chr14	1810028F09Rik	-3.52215	9.54069e-14	-3.91419	9.56222e-21
ENSMUSG00000115009	chr15	G930009F23Rik	1.9041	0.00646837
ENSMUSG00000115388	chr15	Eppk1			1.54347	0.0149869
ENSMUSG00000115685	chr15	D730044K07Rik			-0.959893	0.0484181
ENSMUSG00000117050	chr17	1700023B13Rik			1.11258	0.0439029
ENSMUSG00000117604	chr18	Gm33228	2.38302	0.0170532	3.08259	9.71192e-06
ENSMUSG00000117922	chr18	Gm50397	4.24628	2.95101e-05	2.59561	0.0280988

## Sheet: Table S5
Table S5: Genes regulated by EHMT2 compared to average score from ChIP-Atlas Ehmt2 Targets
GeneName	logFC_G9aKOP48Cre.AcutePanc_P48Cre.AcutePanc	logFC_G9aKOPDXCre.AcutePanc_PDXCre.AcutePanc	Average EHMT2 ChIP-seq peak
Abhd1	-1.47911	-1.64251	2.85958
Acacb	-1.86168	-1.50067	6.57674
Acod1	2.72557	2.80784	3.52962
Acsl4	1.12975	1.34532	1.82716
Actg1	1.1713	1.10749	4.89372
Adtrp	6.81772	6.44773	2.85316
Ahsg	3.62351	2.72742	2.78727
Alox5ap	2.46815	1.49641	2.14384
Ambp	2.30131	2.40983	3.5615
Ang	-1.83455	-2.18585	3.92539
Angptl4	1.83377	1.49223	4.49907
Ankrd1	5.2778	4.75428	1.85316
Ankrd10	-1.13057	-1.05312	3.0288
Anpep	-2.30803	-2.08805	3.0288
Aoah	2.01465	2.40673	4.14048
Atf3	2.04301	1.04446	4.69506
Atoh8	-1.98009	-2.02669	4.70548
Atp10b	5.07501	5.01632	4.04836
Atp1b1	1.52764	1.33494	3.3901
B4galt6	1.20199	1.54634	3.50113
Bcat1	1.67281	1.59915	3.11727
Bex4	3.79636	2.96312	1.27462
Bhlha15	-3.55723	-3.15488	4
Bmp3	-2.08732	-2.15995	3.1065
Brsk2	-3.87592	-2.11013	7.18919
Bst1	2.28872	1.96879	4.24101
C2cd2	-1.42524	-1.27185	3.53364
C2cd4a	-4.90164	-4.13268	4.62134
C5ar1	2.30319	2.06113	3.85345
Cald1	1.2146	1.17721	4.40336
Casp9	-2.82784	-2.91434	4.49907
Cbr2	1.53815	1.45597	4.18442
Ccdc71l	2.14504	1.10442	7.9495
Ccn1	2.43126	2.83754	3.80069
Ccn2	1.86653	2.51048	5.12795
Ccnd1	1.09573	1.41018	4.54619
Ccr2	2.79795	2.11791	2.36773
Ccr5	2.59356	2.19101	2.36773
Cd14	1.25554	1.40703	3.83044
Cd177	2.69314	1.8612	4.38606
Cd44	1.37828	1.36217	4.12553
Cd68	1.23074	1.39733	6.79944
Cdh17	3.62559	4.69004	4.32847
Cdh6	1.83314	1.89123	2.47207
Cdkn1a	1.18403	0.921768	5.01878
Cebpb	1.68866	1.74751	4.19555
Cel	-1.17703	-1.87386	4.83519
Cftr	1.59657	1.41766	1.7323
Chl1	2.57138	2.83384	2.15433
Chst2	-2.01161	-2.58486	3.87869
Cldn4	2.31003	1.3294	4.05627
Cln8	1.39104	0.966104	4.38343
Clps	-1.26944	-1.74929	8.04528
Coq8a	-1.59349	-1.6945	5.76605
Cpa1	-1.48237	-1.81196	4.24548
Crp	2.58852	2.27544	5.31206
Csf3r	2.53861	2.16163	3.34958
Ctrc	-3.20888	-3.06412	4.1479
Ctrl	-1.15989	-1.5681	3.00581
Ctsl	-1.16291	-1.72811	3.7288
Cxcl14	1.57777	2.94225	4.60126
Cxcl2	3.09537	3.52073	4.10109
Cyth4	1.2346	1.28933	3.76939
D630003M21Rik	2.49066	1.84308	4.40475
Dab2	1.46737	2.05003	3.8467
Dcdc2a	1.44503	1.13267	5.85118
Dio3	3.35164	3.296	1.71823
Dok2	1.47814	1.38021	4.34958
Dok7	3.11708	2.37783	4.18442
Dpep2	2.65192	2.27524	4.16993
Dusp26	-1.35597	-1.51689	1.42084
Dusp5	1.54269	1.58251	4.24302
Dusp6	1.51504	1.33584	2.97062
Dzip1l	1.81719	2.01794	4.27942
Echdc2	-1.10577	-1.21857	4.1412
Ecm1	1.45826	1.78933	6.02951
Edaradd	-1.51954	-2.09372	4.45943
Ednrb	1.25006	1.55964	2.83371
Emb	1.72041	1.71715	2.48875
Emilin2	1.63603	1.66617	5.63919
Emp2	1.73826	1.25675	4.07973
Extl3	-1.6151	-1.19486	4.42321
F3	2.53031	2.33258	4.11995
Fabp5	1.53855	1.50485	3.59585
Fads2	-1.51548	-1.21799	4.7885
Fam13a	-2.08102	-2.26397	4.63639
Fam189a2	-1.98226	-1.8057	2.02308
Fcer1g	1.87092	1.66714	1.81399
Fga	6.78373	6.68283	4.07195
Fgfr4	2.03763	2.49961	3.57718
Fgg	6.11996	4.29834	2.29373
Fhl2	1.91824	1.61236	4.14384
Fmo4	4.22611	3.01336	3.53364
Fndc7	3.12058	3.05049	4.41093
Foxj1	2.36476	2.88627	4.51211
Foxred2	-2.4035	-1.45595	4.50933
Fst	2.34041	1.79452	4.33498
Fxyd1	-1.51278	-1.97264	3.36773
Fzd3	-1.11571	-1.21107	3.64943
Gadd45a	1.75929	1.3077	4.80403
Gamt	-1.49063	-1.72209	3.66419
Gatm	-1.82636	-2.03831	3.43812
Gc	2.38407	2.10263	4.11727
Gcnt2	2.47076	1.78343	3.68605
Gda	2.1726	1.81664	4.63333
Ggt6	-2.1981	-1.54978	4.05143
Gna14	-1.37372	-1.59728	1.63077
Gpa33	5.99495	6.35449	1.68966
Gpd1	-1.72552	-1.95763	3.42084
Gpr35	1.62809	2.33849	4.03733
Gpr39	1.56071	1.51315	4.76939
Gprc5a	2.37216	2.5914	4.09565
Guca2b	3.34359	1.8679	3.82597
Hbegf	2.34545	1.7605	2.38565
Hgfac	-1.27083	-1.16826	4.43812
Hif1a	1.11007	1.53032	3.64199
Hmox1	1.2781	1.47021	4.76348
Ier3	2.73392	1.65213	4.65431
Ifitm6	2.49294	1.99615	4.0163
Il1r2	3.24526	2.97412	3.43812
Il1rn	3.83983	3.2295	2.92845
Itga3	1.7838	2.13669	3.53364
Itgam	1.93024	2.01926	4.21071
Itpkc	1.14298	1.01422	4.23316
Itprid2	-1.20614	-1.20361	4.8467
Kif21a	-1.21503	-1.06778	2.73929
Kirrel2	-2.46847	-3.26883	4.85345
Klf5	1.43871	1.59957	3.8467
Klf6	1.22872	1.32442	3.69326
Krt17	3.98637	2.88183	4.83859
Lamc2	1.82959	1.63954	1.23563
Larp1	-1.43687	-0.975216	3.84022
Lars2	-2.08339	-1.10457	4.61566
Lbh	-1.29471	-1.74724	4.57399
Lgmn	1.20439	1.38259	3.69326
Lif	1.80727	1.73194	4.53492
Lrg1	-1.53507	-0.974333	2.93455
Lrp4	-2.03522	-1.56803	3.96683
Lrrc25	1.76059	1.66929	1.31259
Lst1	1.42755	1.31249	3.32193
Mafb	1.72486	1.72316	3.627
Mal	2.84827	1.64395	4.19162
Matn4	-1.97524	-1.93681	2.44668
Mboat1	1.44807	0.977162	3.99178
Mefv	1.95944	1.89312	4.89129
Mest	-1.51898	-2.36258	3.04016
Metrnl	1.74151	1.30082	2.68966
Mettl7a1	-1.5558	-1.41117	4.59042
Mgam	2.65432	3.64639	4.68012
Mmp7	7.61383	5.56635	3.75974
Mmp8	3.40882	2.60031	6.23686
Mmp9	1.97563	2.64135	3.76005
Morn4	2.58056	2.27985	4.70223
Msr1	1.82702	1.57858	3.92427
Muc1	-1.82902	-1.86524	5.06122
Naip2	1.47756	1.14127	5.12177
Nfam1	1.30663	1.39415	4.00817
Nr0b2	-1.60297	-1.78322	4.50728
Nr5a2	-1.63499	-1.64109	4.43539
Nrg1	4.0738	2.81467	4.40115
Ogdhl	3.15874	4.17051	7.95888
P2rx1	-1.56939	-2.76823	4.11727
P2ry14	-2.09401	-2.26076	2.29373
P2ry6	1.47346	1.56027	4.11042
Parm1	-2.03517	-1.37942	3.25037
Pbld1	-1.88759	-2.48753	4.65431
Pdcd4	-1.83479	-2.07711	3.71823
Pde4a	-1.81616	-1.5362	5.83778
Pdpn	2.23601	1.29756	4.34792
Pglyrp4	8.02927	7.89976	1.36773
Pid1	2.0716	1.71656	5.27462
Pla2g1b	-1.61503	-1.5943	2.82059
Pla2g7	1.95884	1.86194	4.70936
Plac8	1.62192	1.35508	4.00817
Plaur	1.85603	1.90323	4.53492
Plek	1.4567	1.57064	3.82388
Plet1	3.14701	2.38425	4.11042
Plin2	1.87945	1.57304	2.19555
Plscr1	2.68748	2.15307	3.77712
Plxna2	-1.38077	-1.05162	2.84022
Por	1.10816	1.16119	6.56888
Ppp1r1b	-2.57823	-2.11112	4.60805
Proc	4.20435	3.8711	4.38343
Prpsap1	-1.21856	-1.2098	3.9315
Prss3	3.96124	3.59135	2.58496
Ptafr	1.26409	1.16075	1.34958
Ptpro	1.67187	2.07501	5.36548
Ptx3	4.10153	5.07391	1.97654
Pvr	1.30621	0.955416	4.59042
Rab31	1.45299	1.28147	3.1065
Rab32	1.16467	1.11228	4.46787
Rab7b	1.81033	1.14742	2.54565
Rap1gap	-1.47307	-1.33329	8.58932
Rap1gap2	-1.53247	-0.988212	1.91617
Rbpjl	-2.61384	-3.01781	2.44668
Rdh10	1.45388	1.64589	4.31493
Rhox5	8.69081	9.65288	5.14975
Ric3	3.19132	2.33667	4.88185
Rims2	2.79139	2.31583	7.56912
Rims4	-2.21305	-2.21858	4.03242
Ripk3	1.37227	1.43635	3.49289
Rnase4	-1.89061	-2.18045	3.92539
Rnd1	1.58097	1.30804	1.82716
S100a10	1.78679	1.03925	4.85345
S100a14	2.85885	2.05465	2.90999
S100a4	2.13162	1.23243	3.51341
S100a8	4.30528	2.33075	7.6973
Samd13	2.47187	3.33091	5.14778
Scamp5	1.61506	1.65291	8.08112
Scara3	1.58849	1.47635	4.21299
Sel1l	-2.02376	-1.43312	4.2282
Sema3e	3.83568	2.37265	2.15433
Serpine1	2.19716	2.23829	4.41093
Serpine2	1.46124	1.89096	3.794
Slc11a1	1.37673	1.49103	1.63077
Slc16a3	2.343	2.1602	4.39232
Slc25a23	-1.94405	-1.17342	4.54057
Slc25a24	1.50604	1.22316	5.44746
Slc25a35	-1.78095	-1.91573	3.99125
Slc25a48	2.19771	2.5687	3.93289
Slc2a1	1.5517	1.56439	4.19555
Slc30a2	-2.98104	-3.78563	3.88042
Slc37a2	1.27941	1.30275	3.30319
Slc38a3	-1.96093	-1.84388	2.86598
Slc39a4	2.1925	2.73228	4.51137
Slc41a1	-2.0814	-1.68848	6.60422
Slc4a11	2.26531	2.51332	3.56937
Slc6a13	3.07031	2.86351	3.85345
Smim38	-1.71187	-1.8081	3.38565
Spi1	1.15596	1.31504	4.38606
Spns2	-1.0439	-1.15415	7.27762
Srxn1	1.76804	1.11064	4.10281
Sstr2	-1.567	-2.41322	4.60126
St3gal4	2.35446	1.85182	5.12928
St6galnac4	-1.11054	-0.997142	5.05232
Stard13	-1.5813	-1.04221	3.4846
Steap2	1.82506	2.11585	3.58108
Syt14	2.30175	2.82881	8.11961
Tac1	2.3254	2.30899	2.54565
Tead2	-1.44056	-1.83097	3.66051
Tef	-1.58671	-1.52478	4.46576
Tent5b	1.88427	2.17827	4.75974
Tent5c	-2.67799	-2.56445	5.39232
Thbs1	1.88579	2.32826	3.27462
Timp1	2.32252	1.42003	2.32193
Tinagl1	2.19633	2.01452	5.90223
Tm4sf1	1.82106	1.42936	1.97654
Tmem64	-1.06001	-1.04073	4.1038
Tnfaip2	1.2262	1.22089	3.85345
Tnfrsf12a	1.98003	1.00418	3.89755
Tob1	-1.79757	-1.82154	4.47131
Tpm4	1.21162	0.928415	4.39895
Trem1	4.11299	3.46316	3.94667
Trib1	1.193	1.1727	4.72048
Trib3	2.08589	0.953325	4.62323
Trim35	1.31872	1.1934	5.76348
Tspan8	4.3203	3.33945	4.37346
Ttc39a	-1.34248	-1.84735	5.16345
Tubb6	1.30549	1.12979	3.64943
Tuft1	1.35127	1.16574	4.27462
Tyrobp	1.93186	1.36102	3.73929
Ugt1a1	1.57491	1.54647	2.87235
Vcan	1.91659	2.33128	4.31493
Vil1	2.64867	1.78898	2.34958
Wdfy1	2.13191	2.45507	4.5927
Wfikkn2	2.44443	2.35422	1.78727
Wnt7b	3.5531	3.51751	3.94062

## Sheet: Table S6
Table S6: RT-qPCR primers
Gene Target	Primer sets
Cldn18	AGTATGAAGGGCTCTGGAGGAGTTG
	AGAACAATGCCCACGATCATCAG
Cyp2d10	TCCACTGAATTTGCCACGC
	TCAGCACGGAGGACATGTTG
Mmp13	GATGACCTGTCTGAGGAAGACC
	GCATTTCTCGGAGCCTGTCAAC
Ccl6	TTATTAGGGTAGTCTTTGGGGCTTTG
	ACAACTGGGAACCCACAAAGCT
Cdh17	TAAGACCAACCCTCCAGCTG
	CCATGAGAATCCAAGGCTGC
Fgg	TGACAAATACCGCCTGACCT
	ATTTGTTCATCCACCAGCCG
Il23a	ATAGCCCCATGGAGCAACTT
	AACCTGGGCATCCTTAAGCT
Sostdc1	ATGGAGGCAGGCATTTCAGTAG
	CACTGGCCGTCCGAAATGTA
Reg2	GCCAAAATCAACTGCCCAGA
	GGGTCATGAAGTCCAGTCCA
Cela2a	GCTCTGTGAAGTCCAGCATG
	TTGGAGACCCTGGTGAAGAC
Bhlha15	AGGAGTCTGGGATAGCAGGA
	GAGGCTTGCTGAAGATGCTC
